# Supplementary material for: Engineering CRISPR/Cas9 to mitigate abundant host contamination for 16S rRNA gene-based amplicon sequencing
Source: Microbiome. 2020 Jun 3;8:80. doi: 10.1186/s40168-020-00859-0 (PMC7268715; doi:10.1186/s40168-020-00859-0)
Supplement: Supplementary file 3 — Additional file 2: Table S1. Result of mt-gRNA specificity prediction. Table S2. Result of cp-gRNA specificity prediction. [file 40168_2020_859_MOESM2_ESM.xlsx]

## Sheet: Table S1. mt-gRNA specificities
Note
The gRNA is considered to potentially off-target 20bp sequence if it meet one of following criteria						gRNA_ID	The number indicate PAM position for each gRNA. + and - indicate forward and reverse strand, respectively
	0 mismatch at 3'-end					Targeting site	the 20bp targeting site in mitochondrion sequence (+/- indicate forward/revese strand)
	NGG-PAM site					Off-target NGG sites (#)	Total number of RDP-rRNA off-target with NGG-PAM
	(1) Total unalignment < 4					Off-target NAG sites (#)	Total number of RDP-rRNA off-target with NAG-PAM
	(2) Total unalignments = 4 and locate out of seed region					Total No. of off-target	Total number of RDP-rRNA off-target
	*seed region: 1-12 bp next to PAM					Percentage	RDP-rRNA off-target/ total RDP-rRNA sequences
	NAG-PAM site					Guide Sequence (5'-3')	gRNA guide sequence
	(1) Total unalignment < 2					Location	targeting the conserved or variable (V) region
	(2) Total unalignments = 1 and locate out of seed region					The light green shading rows are gRNAs plotted in Fig. 2d. The candidates of rice specific gRNAs are highlighted in blue,
Table S1. Result of mt-gRNA specificity prediction
gRNA_ID	Targeting site	Off-target NGG sites (#)	Off-target NAG sites(#)	Total No. of off-target	Percentage	Guide Sequence (5'-3')	Location
mt-gRNA1144-	Mito:1148-1168(-)	0	0	0	0	TGTCTCAGCAACACAAAACG	V7: 1149-1274
mt-gRNA1171-	Mito:1175-1195(-)	0	0	0	0	ACGTACCACAATTTCTCCTT	V7: 1149-1274
mt-gRNA1186+	Mito:1167-1187(+)	0	0	0	0	ATGCGCCTAAGGAGAAATTG	V7: 1149-1274
mt-gRNA1196+	Mito:1177-1197(+)	0	0	0	0	GGAGAAATTGTGGTACGTAG	V7: 1149-1274
mt-gRNA1211-	Mito:1215-1235(-)	0	0	0	0	TTTTTCTTTGTTTCGGAGCG	V7: 1149-1274
mt-gRNA1212-	Mito:1216-1236(-)	0	0	0	0	CTTTTTCTTTGTTTCGGAGC	V7: 1149-1274
mt-gRNA1218-	Mito:1222-1242(-)	0	0	0	0	ACGCACCTTTTTCTTTGTTT	V7: 1149-1274
mt-gRNA1233+	Mito:1214-1234(+)	0	0	0	0	CCGCTCCGAAACAAAGAAAA	V7: 1149-1274
mt-gRNA1253+	Mito:1234-1254(+)	0	0	0	0	AGGTGCGTGCCGCACTCACG	V7: 1149-1274
mt-gRNA1254+	Mito:1235-1255(+)	0	0	0	0	GGTGCGTGCCGCACTCACGA	V7: 1149-1274
mt-gRNA1666-	Mito:1670-1690(-)	0	0	0	0	GAAGGATTCAATCCAGCCAC	Conserved (3'-end)
mt-gRNA103-	Mito:107-127(-)	1	0	1	2.97902e-07	AGGGCGAGACTACTTTAGCT	V1: 68-204
mt-gRNA122-	Mito:126-146(-)	1	0	1	2.97902e-07	CGCCCTGTAGTTTTGAAGCA	V1: 68-204
mt-gRNA123-	Mito:127-147(-)	1	0	1	2.97902e-07	GCGCCCTGTAGTTTTGAAGC	V1: 68-204
mt-gRNA139+	Mito:120-140(+)	1	0	1	2.97902e-07	TCGCCCTGCTTCAAAACTAC	V1: 68-204
mt-gRNA152+	Mito:133-153(+)	1	0	1	2.97902e-07	AAACTACAGGGCGCGCGCTA	V1: 68-204
mt-gRNA161-	Mito:165-185(-)	1	0	1	2.97902e-07	TCCAGCAAACGGAGGCCGTT	V1: 68-204
mt-gRNA166+	Mito:147-167(+)	1	0	1	2.97902e-07	GCGCTACGGCTTTGACCTAA	V1: 68-204
mt-gRNA169-	Mito:173-193(-)	1	0	1	2.97902e-07	ATTCCGATTCCAGCAAACGG	V1: 68-204
mt-gRNA172-	Mito:176-196(-)	1	0	1	2.97902e-07	ACTATTCCGATTCCAGCAAA	V1: 68-204
mt-gRNA651-	Mito:655-675(-)	1	0	1	2.97902e-07	GAGAGCATTCCGCCACTTTT	V4: 614-718
mt-gRNA1143-	Mito:1147-1167(-)	1	0	1	2.97902e-07	GTCTCAGCAACACAAAACGA	V7: 1149-1274
mt-gRNA1213-	Mito:1217-1237(-)	1	0	1	2.97902e-07	CCTTTTTCTTTGTTTCGGAG	V7: 1149-1274
mt-gRNA1242-	Mito:1246-1266(-)	1	0	1	2.97902e-07	CTGGCAGTCCCTCGTGAGTG	V7: 1149-1274
mt-gRNA82+	Mito:63-83(+)	2	0	2	5.95804e-07	GAACGTTGTTTTCGGGGAGC	V1: 68-204
mt-gRNA83+	Mito:64-84(+)	2	0	2	5.95804e-07	AACGTTGTTTTCGGGGAGCT	V1: 68-204
mt-gRNA90+	Mito:71-91(+)	2	0	2	5.95804e-07	TTTTCGGGGAGCTGGGCAGA	V1: 68-204
mt-gRNA98+	Mito:79-99(+)	2	0	2	5.95804e-07	GAGCTGGGCAGAAGGAAAAG	V1: 68-204
mt-gRNA186+	Mito:167-187(+)	2	0	2	5.95804e-07	CGGCCTCCGTTTGCTGGAAT	V1: 68-204
mt-gRNA206+	Mito:187-207(+)	2	0	2	5.95804e-07	CGGAATAGTTGAGAACAAAG	V1: 68-204
mt-gRNA252-	Mito:256-276(-)	2	0	2	5.95804e-07	TTTGAGCTTTCTTCAGGATT	V2: 244-301
mt-gRNA258-	Mito:262-282(-)	2	0	2	5.95804e-07	AGCGCTTTTGAGCTTTCTTC	V2: 244-301
mt-gRNA659+	Mito:640-660(+)	2	0	2	5.95804e-07	AAGTGAAAGTCGCCAAAAAG	V4: 614-718
mt-gRNA1175+	Mito:1156-1176(+)	2	0	2	5.95804e-07	GTTGCTGAGACATGCGCCTA	V7: 1149-1274
mt-gRNA140+	Mito:121-141(+)	3	0	3	8.93706e-07	CGCCCTGCTTCAAAACTACA	V1: 68-204
mt-gRNA662+	Mito:643-663(+)	3	0	3	8.93706e-07	TGAAAGTCGCCAAAAAGTGG	V4: 614-718
mt-gRNA180+	Mito:161-181(+)	4	0	4	1.19161e-06	ACCTAACGGCCTCCGTTTGC	V1: 68-204
mt-gRNA238-	Mito:242-262(-)	4	0	4	1.19161e-06	AGGATTTGGCCCGAACTGTT	V2: 244-301
mt-gRNA678-	Mito:682-702(-)	3	1	4	1.19161e-06	TCTGTCTCACTCAAGTGAAT	V4: 614-718
mt-gRNA792+	Mito:773-793(+)	4	0	4	1.19161e-06	CTCTGGGTCCCTACCGACGC	Conserved (V4-V5)
mt-gRNA793+	Mito:774-794(+)	5	0	5	1.48951e-06	TCTGGGTCCCTACCGACGCT	Conserved (V4-V5)
mt-gRNA1020-	Mito:1024-1044(-)	10	0	10	2.97902e-06	TTTTGTTGTTCATATGTCAA	V6: 1019-1075
mt-gRNA1021-	Mito:1025-1045(-)	10	0	10	2.97902e-06	GTTTTGTTGTTCATATGTCA	V6: 1019-1075
mt-gRNA1048-	Mito:1052-1072(-)	10	0	10	2.97902e-06	AAGTCAGTACCATCCCGTTA	V6: 1019-1075
mt-gRNA1054+	Mito:1035-1055(+)	10	0	10	2.97902e-06	ACAACAAAACCTGTCCTTAA	V6: 1019-1075
mt-gRNA1055+	Mito:1036-1056(+)	10	0	10	2.97902e-06	CAACAAAACCTGTCCTTAAC	V6: 1019-1075
mt-gRNA1043-	Mito:1047-1067(-)	11	0	11	3.27692e-06	AGTACCATCCCGTTAAGGAC	V6: 1019-1075
mt-gRNA1059+	Mito:1040-1060(+)	13	0	13	3.87273e-06	AAAACCTGTCCTTAACGGGA	V6: 1019-1075
mt-gRNA1077+	Mito:1058-1078(+)	13	0	13	3.87273e-06	GATGGTACTGACTTTCATAC	V6: 1019-1075
mt-gRNA1383+	Mito:1364-1384(+)	11	4	15	4.46853e-06	GCTGTAAGGCGGAGCGAATC	V8: 1344-1394
mt-gRNA521+	Mito:502-522(+)	15	1	16	4.76643e-06	GTCGAGTGCGCGATCATGAC	V3: 494-536
mt-gRNA529+	Mito:510-530(+)	17	0	17	5.06433e-06	CGCGATCATGACAGGACTCG	V3: 494-535
mt-gRNA358+	Mito:339-359(+)	18	0	18	5.36224e-06	TGATGCTTAGCTGGTCTTTT	Conserved (V2-V3)
mt-gRNA1603+	Mito:1584-1604(+)	25	0	25	7.44755e-06	AAGGCCTTTGGTGGTCTTAT	V9: 1535-1612
mt-gRNA1615+	Mito:1596-1616(+)	25	0	25	7.44755e-06	GGTCTTATTGGCGCATACCA	V9: 1535-1612
mt-gRNA1618+	Mito:1599-1619(+)	25	0	25	7.44755e-06	CTTATTGGCGCATACCACGG	V9: 1535-1612
mt-gRNA1578-	Mito:1582-1602(-)	26	0	26	7.74545e-06	AAGACCACCAAAGGCCTTTG	V9: 1535-1612
mt-gRNA1587-	Mito:1591-1611(-)	5	21	26	7.74545e-06	TGCGCCAATAAGACCACCAA	V9: 1535-1612
mt-gRNA1594+	Mito:1575-1595(+)	26	0	26	7.74545e-06	AGTGCCACAAAGGCCTTTGG	V9: 1535-1612
mt-gRNA1620+	Mito:1601-1621(+)	26	0	26	7.74545e-06	TATTGGCGCATACCACGGTG	V9: 1535-1612
mt-gRNA1619+	Mito:1600-1620(+)	25	2	27	8.04335e-06	TTATTGGCGCATACCACGGT	V9: 1535-1612
mt-gRNA1569-	Mito:1573-1593(-)	28	0	28	8.34126e-06	AAAGGCCTTTGTGGCACTAG	V9: 1535-1612
mt-gRNA1584+	Mito:1565-1585(+)	28	0	28	8.34126e-06	GTGTACCACTAGTGCCACAA	V9: 1535-1612
mt-gRNA334-	Mito:338-358(-)	31	0	31	9.23496e-06	AAAGACCAGCTAAGCATCAT	Conserved (V2-V3)
mt-gRNA700+	Mito:681-701(+)	31	0	31	9.23496e-06	AATTCACTTGAGTGAGACAG	V4: 614-718
mt-gRNA1552-	Mito:1556-1576(-)	32	0	32	9.53286e-06	TAGTGGTACACAGAAGTCAT	V9: 1535-1612
mt-gRNA1553-	Mito:1557-1577(-)	33	0	33	9.83076e-06	CTAGTGGTACACAGAAGTCA	V9: 1535-1612
mt-gRNA1542-	Mito:1546-1566(-)	34	0	34	1.01287e-05	CAGAAGTCATGGGTGATCAT	V9: 1535-1612
mt-gRNA1538+	Mito:1519-1539(+)	36	0	36	1.07245e-05	ATTGGTTTCGCCCGAAGCAT	V9: 1535-1612
mt-gRNA1591+	Mito:1572-1592(+)	36	0	36	1.07245e-05	ACTAGTGCCACAAAGGCCTT	V9: 1535-1612
mt-gRNA1528-	Mito:1532-1552(-)	37	0	37	1.10224e-05	GATCATTGGTCCGATGCTTC	V9: 1535-1612
mt-gRNA1529-	Mito:1533-1553(-)	38	0	38	1.13203e-05	TGATCATTGGTCCGATGCTT	V9: 1535-1612
mt-gRNA1511-	Mito:1515-1535(-)	46	0	46	1.37035e-05	TTCGGGCGAAACCAATTCCC	Conserved (V8-V9)
mt-gRNA249+	Mito:230-250(+)	54	0	54	1.60867e-05	GGGAATCTGCCGAACAGTTC	V2: 244-301
mt-gRNA631+	Mito:612-632(+)	76	1	77	2.29385e-05	AGGGCACGTAGGCGGTGAAT	V4: 614-718
mt-gRNA886+	Mito:867-887(+)	103	0	103	3.06839e-05	CCTTGGTCTACGCGGATCAG	V5: 858-912
mt-gRNA866-	Mito:870-890(-)	102	2	104	3.09818e-05	CCCCTGATCCGCGTAGACCA	V5: 858-912
mt-gRNA884+	Mito:865-885(+)	104	0	104	3.09818e-05	GCCCTTGGTCTACGCGGATC	V5: 858-912
mt-gRNA885+	Mito:866-886(+)	104	0	104	3.09818e-05	CCCTTGGTCTACGCGGATCA	V5: 858-912
mt-gRNA865-	Mito:869-889(-)	105	0	105	3.12797e-05	CCCTGATCCGCGTAGACCAA	V5: 858-912
mt-gRNA878+	Mito:859-879(+)	104	1	105	3.12797e-05	GTGTTCGCCCTTGGTCTACG	V5: 858-912
mt-gRNA632+	Mito:613-633(+)	106	17	123	3.66419e-05	GGGCACGTAGGCGGTGAATC	V4: 614-718
mt-gRNA780-	Mito:784-804(-)	177	0	177	5.27286e-05	TTCGCACCCCAGCGTCGGTA	Conserved (V4-V5)
mt-gRNA781-	Mito:785-805(-)	192	1	193	5.74951e-05	TTTCGCACCCCAGCGTCGGT	Conserved (V4-V5)
mt-gRNA482-	Mito:486-506(-)	198	0	198	5.89846e-05	CGACGAAAGAGCTTTACAAG	V3: 494-535
mt-gRNA593+	Mito:574-594(+)	303	0	303	9.02643e-05	CGGGGGGGGCAAGTGTTCTT	Conserved (V3-V4)
mt-gRNA213+	Mito:194-214(+)	365	0	365	0.000108734	GTTGAGAACAAAGTGGCGAA	V1: 68-204
mt-gRNA1016-	Mito:1020-1040(-)	408	0	408	0.000121544	GTTGTTCATATGTCAAGGGC	V6: 1019-1075
mt-gRNA1372+	Mito:1353-1373(+)	419	1	420	0.000125119	TGGGAAGCAAGGCTGTAAGG	V8: 1344-1394
mt-gRNA890-	Mito:894-914(-)	617	0	617	0.000183806	GGAGTGTTTCACGCGTTAGC	V5: 858-912
mt-gRNA541+	Mito:522-542(+)	748	0	748	0.000222831	AGGACTCGAGGAAGAAGCCC	Conserved (V3-V4)
mt-gRNA444-	Mito:448-468(-)	371	406	777	0.00023147	CTCACGCGATATTGCTGGAT	Conserved (V2-V3)
mt-gRNA1361+	Mito:1342-1362(+)	438	390	828	0.000246663	GGCAATGACAATGGGAAGCA	V8: 1344-1394
mt-gRNA1369+	Mito:1350-1370(+)	842	1	843	0.000251131	CAATGGGAAGCAAGGCTGTA	V8: 1344-1394
mt-gRNA27+	Mito:8-28(+)	517	372	889	0.000264835	GAGTTTGATCCTGGCTCAGA	Conserved (5'-end)
mt-gRNA889-	Mito:893-913(-)	890	3	893	0.000266026	GAGTGTTTCACGCGTTAGCT	V5: 858-912
mt-gRNA76+	Mito:57-77(+)	905	2	907	0.000270197	CAAGTCGAACGTTGTTTTCG	V1: 68-204
mt-gRNA1402+	Mito:1383-1403(+)	1014	0	1014	0.000302073	CCGGAAAGATTGCCTCAGTT	Conserved (V8-V9)
mt-gRNA723+	Mito:704-724(+)	1619	1	1620	0.000482601	AGAGTGGAATTTCGTGTGTA	V4: 614-718
mt-gRNA75+	Mito:56-76(+)	1922	0	1922	0.000572568	GCAAGTCGAACGTTGTTTTC	V1: 68-204
mt-gRNA722+	Mito:703-723(+)	2374	0	2374	0.000707219	GAGAGTGGAATTTCGTGTGT	V4: 614-718
mt-gRNA733-	Mito:737-757(-)	2455	0	2455	0.000731349	GGCGTTCCTTCGTAGATCTA	Conserved (V4-V5)
mt-gRNA248+	Mito:229-249(+)	2542	0	2542	0.000757267	TGGGAATCTGCCGAACAGTT	V2: 244-301
mt-gRNA794+	Mito:775-795(+)	2637	0	2637	0.000785567	CTGGGTCCCTACCGACGCTG	Conserved (V4-V5)
mt-gRNA764+	Mito:745-765(+)	2831	161	2992	0.000891323	CGAAGGAACGCCAAAAGCGA	Conserved (V4-V5)
mt-gRNA1273+	Mito:1254-1274(+)	3884	0	3884	0.00115705	AGGGACTGCCAGTGAGATAC	V7: 1149-1274
mt-gRNA304+	Mito:285-305(+)	3888	0	3888	0.00115824	TGATGAGCCTGCGTAGTATT	V2: 244-301
mt-gRNA1633+	Mito:1614-1634(+)	4594	0	4594	0.00136856	CACGGTGGGGTCTTCGACTG	Conserved (3'-end)
mt-gRNA1632+	Mito:1613-1633(+)	4971	0	4971	0.00148087	CCACGGTGGGGTCTTCGACT	Conserved (3'-end)
mt-gRNA1510-	Mito:1514-1534(-)	5007	0	5007	0.0014916	TCGGGCGAAACCAATTCCCA	Conserved (V8-V9)
mt-gRNA707+	Mito:688-708(+)	5622	1	5623	0.0016751	TTGAGTGAGACAGAGGAGAG	V4: 614-718
mt-gRNA785-	Mito:789-809(-)	2296	4123	6419	0.00191223	ATGCTTTCGCACCCCAGCGT	Conserved (V4-V5)
mt-gRNA405+	Mito:386-406(+)	6543	2	6545	0.00194977	ACACGGCCCGGACTCCCACG	Conserved (V2-V3)
mt-gRNA747+	Mito:728-748(+)	6546	0	6546	0.00195007	TGAAATCCGTAGATCTACGA	Conserved (V4-V5)
mt-gRNA349+	Mito:330-350(+)	6561	0	6561	0.00195453	CCAAGCCAATGATGCTTAGC	Conserved (V2-V3)
mt-gRNA1502-	Mito:1506-1526(-)	7193	1	7194	0.00214311	AACCAATTCCCAGGGTGTGA	Conserved (V8-V9)
mt-gRNA1382-	Mito:1386-1406(-)	7197	0	7197	0.002144	CCGAACTGAGGCAATCTTTC	V8: 1344-1394
mt-gRNA74+	Mito:55-75(+)	7677	17	7694	0.00229206	TGCAAGTCGAACGTTGTTTT	Conserved (5'-end)
mt-gRNA391-	Mito:395-415(-)	10926	0	10926	0.00325488	GCTGCCCCCCGTGGGAGTCC	Conserved (V2-V3)
mt-gRNA1421+	Mito:1402-1422(+)	11665	3	11668	0.00347592	TCGGATTGTTCTCTGCAACT	Conserved (V8-V9)
mt-gRNA329-	Mito:333-353(-)	13352	0	13352	0.00397759	CCAGCTAAGCATCATTGGCT	Conserved (V2-V3)
mt-gRNA214+	Mito:195-215(+)	13509	0	13509	0.00402436	TTGAGAACAAAGTGGCGAAC	V1: 68-204
mt-gRNA392-	Mito:396-416(-)	16453	50	16503	0.00491628	TGCTGCCCCCCGTGGGAGTC	Conserved (V2-V3)
mt-gRNA869+	Mito:850-870(+)	18155	0	18155	0.00540841	AAACGATGAGTGTTCGCCCT	V5: 858-912
mt-gRNA1631+	Mito:1612-1632(+)	20572	0	20572	0.00612844	ACCACGGTGGGGTCTTCGAC	Conserved (3'-end)
mt-gRNA406+	Mito:387-407(+)	8758	12917	21675	0.00645703	CACGGCCCGGACTCCCACGG	Conserved (V2-V3)
mt-gRNA776+	Mito:757-777(+)	22608	3	22611	0.00673586	AAAAGCGAAGGCAGCTCTCT	Conserved (V4-V5)
mt-gRNA474+	Mito:455-475(+)	24703	6	24709	0.00736086	AATATCGCGTGAGTGAAGAA	Conserved (V2-V3)
mt-gRNA1612-	Mito:1616-1636(-)	26914	0	26914	0.00801773	CCCAGTCGAAGACCCCACCG	V9: 1535-1612
mt-gRNA845-	Mito:849-869(-)	29599	1	29600	0.0088179	GGGCGAACACTCATCGTTTA	V5: 858-912
mt-gRNA1655-	Mito:1659-1679(-)	30248	496	30744	0.0091587	TCCAGCCACAGGTTCCCCTA	Conserved (3'-end)
mt-gRNA311+	Mito:292-312(+)	32785	0	32785	0.00976672	CCTGCGTAGTATTAGGTAGT	V2: 244-301
mt-gRNA1674+	Mito:1655-1675(+)	34582	11	34593	0.0103053	GCCGTAGGGGAACCTGTGGC	Conserved (3'-end)
mt-gRNA1670+	Mito:1651-1671(+)	37795	49	37844	0.0112738	GGTAGCCGTAGGGGAACCTG	Conserved (3'-end)
mt-gRNA1660+	Mito:1641-1661(+)	40709	2491	43200	0.0128694	GTCGTAACAAGGTAGCCGTA	Conserved (3'-end)
mt-gRNA562-	Mito:566-586(-)	44882	14	44896	0.0133746	TTGCCCCCCCCGTCTTACCG	Conserved (V3-V4)
mt-gRNA407+	Mito:388-408(+)	45178	15	45193	0.0134631	ACGGCCCGGACTCCCACGGG	Conserved (V2-V3)
mt-gRNA775+	Mito:756-776(+)	45903	13	45916	0.0136785	CAAAAGCGAAGGCAGCTCTC	Conserved (V4-V5)
mt-gRNA291-	Mito:295-315(-)	52608	13	52621	0.0156759	CCAACTACCTAATACTACGC	V2: 244-301
mt-gRNA1659+	Mito:1640-1660(+)	52819	1448	54267	0.0161662	AGTCGTAACAAGGTAGCCGT	Conserved (3'-end)
mt-gRNA1011-	Mito:1015-1035(-)	58358	4	58362	0.0173862	TCATATGTCAAGGGCTGGTA	V6: 1019-1075
mt-gRNA603+	Mito:584-604(+)	59121	3	59124	0.0176132	AAGTGTTCTTCGGAATGACT	Conserved (V3-V4)
mt-gRNA1422+	Mito:1403-1423(+)	9090	60101	69191	0.0206121	CGGATTGTTCTCTGCAACTC	Conserved (V8-V9)
mt-gRNA1394-	Mito:1398-1418(-)	78570	43	78613	0.023419	GCAGAGAACAATCCGAACTG	Conserved (V8-V9)
mt-gRNA1309-	Mito:1313-1333(-)	79122	371	79493	0.0236811	CGTGTGTGGCCCAGCCCATA	Conserved (V7-V8)
mt-gRNA1308-	Mito:1312-1332(-)	88709	10	88719	0.0264296	GTGTGTGGCCCAGCCCATAA	Conserved (V7-V8)
mt-gRNA1353+	Mito:1334-1354(+)	89362	318	89680	0.0267158	GCTACAATGGCAATGACAAT	V8: 1344-1394
mt-gRNA1661+	Mito:1642-1662(+)	97787	7828	105615	0.0314629	TCGTAACAAGGTAGCCGTAG	Conserved (3'-end)
mt-gRNA1276+	Mito:1257-1277(+)	112239	0	112239	0.0334362	GACTGCCAGTGAGATACTGG	V7: 1149-1274
mt-gRNA1352+	Mito:1333-1353(+)	113243	37	113280	0.0337463	TGCTACAATGGCAATGACAA	V8: 1344-1394
mt-gRNA316+	Mito:297-317(+)	121145	0	121145	0.0360893	GTAGTATTAGGTAGTTGGTC	V2: 244-301
mt-gRNA1283+	Mito:1264-1284(+)	123021	939	123960	0.0369279	AGTGAGATACTGGAGGAAGG	V7: 1149-1274
mt-gRNA449-	Mito:453-473(-)	124171	0	124171	0.0369908	CTTCACTCACGCGATATTGC	Conserved (V2-V3)
mt-gRNA1280+	Mito:1261-1281(+)	126776	0	126776	0.0377668	GCCAGTGAGATACTGGAGGA	V7: 1149-1274
mt-gRNA611+	Mito:592-612(+)	135798	17	135815	0.0404596	TTCGGAATGACTAGGCGTAA	Conserved (V3-V4)
mt-gRNA574+	Mito:555-575(+)	128739	19233	147972	0.0440811	GCCAGCAGCCGCGGTAAGAC	Conserved (V3-V4)
mt-gRNA754-	Mito:758-778(-)	163618	2	163620	0.0487427	CAGAGAGCTGCCTTCGCTTT	Conserved (V4-V5)
mt-gRNA315+	Mito:296-316(+)	177842	3846	181688	0.0541252	CGTAGTATTAGGTAGTTGGT	V2: 244-301
mt-gRNA1320+	Mito:1301-1321(+)	197264	4	197268	0.0587665	CCGCATGGCCCTTATGGGCT	Conserved (V7-V8)
mt-gRNA16-	Mito:20-40(-)	223658	7	223665	0.0666302	GCTAGCGTTCCTTCTGAGCC	Conserved (5'-end)
mt-gRNA1315+	Mito:1296-1316(+)	224258	1992	226250	0.0674003	CAAGTCCGCATGGCCCTTAT	Conserved (V7-V8)
mt-gRNA1127-	Mito:1131-1151(-)	258301	9	258310	0.0769511	ACGAGGGTTTCGCTCGTTAT	Conserved (V6-V7)
mt-gRNA376+	Mito:357-377(+)	262034	0	262034	0.0780604	TTCGGATGATCAGCCACACT	Conserved (V2-V3)
mt-gRNA1300-	Mito:1304-1324(-)	268837	605	269442	0.0802673	CCCAGCCCATAAGGGCCATG	Conserved (V7-V8)
mt-gRNA1501-	Mito:1505-1525(-)	270348	1	270349	0.0805375	ACCAATTCCCAGGGTGTGAC	Conserved (V8-V9)
mt-gRNA1319+	Mito:1300-1320(+)	284263	11	284274	0.0846858	TCCGCATGGCCCTTATGGGC	Conserved (V7-V8)
mt-gRNA612+	Mito:593-613(+)	300219	291	300510	0.0895225	TCGGAATGACTAGGCGTAAA	Conserved (V3-V4)
mt-gRNA375+	Mito:356-376(+)	316443	0	316443	0.094269	TTTCGGATGATCAGCCACAC	Conserved (V2-V3)
mt-gRNA1520+	Mito:1501-1521(+)	336878	29	336907	0.100365	GCCCGTCACACCCTGGGAAT	Conserved (V8-V9)
mt-gRNA1649+	Mito:1630-1650(+)	349563	1954	351517	0.104718	ACTGGGGTGAAGTCGTAACA	Conserved (3'-end)
mt-gRNA1314+	Mito:1295-1315(+)	316376	40459	356835	0.106302	TCAAGTCCGCATGGCCCTTA	Conserved (V7-V8)
mt-gRNA1087+	Mito:1068-1088(+)	361774	11	361785	0.107776	ACTTTCATACAGGTGCTGCA	V6: 1019-1075
mt-gRNA916+	Mito:897-917(+)	364006	1	364007	0.108438	AACGCGTGAAACACTCCGCC	V5: 858-912
mt-gRNA917+	Mito:898-918(+)	364672	12	364684	0.10864	ACGCGTGAAACACTCCGCCT	V5: 858-912
mt-gRNA473+	Mito:454-474(+)	370067	70	370137	0.110265	CAATATCGCGTGAGTGAAGA	Conserved (V2-V3)
mt-gRNA1498-	Mito:1502-1522(-)	384197	31	384228	0.114462	AATTCCCAGGGTGTGACGGG	Conserved (V8-V9)
mt-gRNA918+	Mito:899-919(+)	387749	4	387753	0.115512	CGCGTGAAACACTCCGCCTG	V5: 858-912
mt-gRNA578+	Mito:559-579(+)	403015	4472	407487	0.121391	GCAGCCGCGGTAAGACGGGG	Conserved (V3-V4)
mt-gRNA1514+	Mito:1495-1515(+)	435207	45338	480545	0.143155	CACACCGCCCGTCACACCCT	Conserved (V8-V9)
mt-gRNA539-	Mito:543-563(-)	473517	30639	504156	0.150189	CTGCTGGCACGGAGTTAGCC	Conserved (V3-V4)
mt-gRNA1465-	Mito:1469-1489(-)	509101	1298	510399	0.152049	GCCCGGGTACATATTCACCG	Conserved (V8-V9)
mt-gRNA1513+	Mito:1494-1514(+)	564128	305	564433	0.168146	ACACACCGCCCGTCACACCC	Conserved (V8-V9)
mt-gRNA840-	Mito:844-864(-)	573692	19	573711	0.17091	AACACTCATCGTTTACGGCA	V5: 858-912
mt-gRNA228+	Mito:209-229(+)	511447	81238	592685	0.176562	GCGAACGGGTGCGTAACGCG	Conserved (V1-V2)
mt-gRNA724+	Mito:705-725(+)	623120	34	623154	0.185639	GAGTGGAATTTCGTGTGTAG	V4: 614-718
mt-gRNA936-	Mito:940-960(-)	1323	622558	623881	0.185855	CCGTCAATTCCTTTGAGTTT	Conserved (V5-V6)
mt-gRNA1468+	Mito:1449-1469(+)	639411	324	639735	0.190578	AATCGCGGATCAGCATGCCG	Conserved (V8-V9)
mt-gRNA229+	Mito:210-230(+)	652007	49113	701120	0.208865	CGAACGGGTGCGTAACGCGT	Conserved (V1-V2)
mt-gRNA947+	Mito:928-948(+)	722674	426	723100	0.215413	GTCGCAAGACCGAAACTCAA	Conserved (V5-V6)
mt-gRNA1261-	Mito:1265-1285(-)	742908	1	742909	0.221314	ACCTTCCTCCAGTATCTCAC	V7: 1149-1274
mt-gRNA1487-	Mito:1491-1511(-)	741109	2177	743286	0.221426	TGTGACGGGCGGTGTGTACA	Conserved (V8-V9)
mt-gRNA1323-	Mito:1327-1347(-)	29891	725198	755089	0.224942	TTGCCATTGTAGCACGTGTG	Conserved (V7-V8)
mt-gRNA1284+	Mito:1265-1285(+)	770731	371	771102	0.229713	GTGAGATACTGGAGGAAGGT	V7: 1149-1274
mt-gRNA1285+	Mito:1266-1286(+)	795839	32	795871	0.237092	TGAGATACTGGAGGAAGGTG	V7: 1149-1274
mt-gRNA809+	Mito:790-810(+)	812356	4	812360	0.242004	CGCTGGGGTGCGAAAGCATG	Conserved (V4-V5)
mt-gRNA620+	Mito:601-621(+)	829611	7	829618	0.247145	ACTAGGCGTAAAGGGCACGT	V4: 614-718
mt-gRNA579+	Mito:560-580(+)	826204	6713	832917	0.248128	CAGCCGCGGTAAGACGGGGG	Conserved (V3-V4)
mt-gRNA1488-	Mito:1492-1512(-)	3563	833618	837181	0.249398	GTGTGACGGGCGGTGTGTAC	Conserved (V8-V9)
mt-gRNA1483+	Mito:1464-1484(+)	878434	42	878476	0.2617	TGCCGCGGTGAATATGTACC	Conserved (V8-V9)
mt-gRNA1453+	Mito:1434-1454(+)	609310	294126	903436	0.269135	GTTGAAATCGCTAGTAATCG	Conserved (V8-V9)
mt-gRNA573+	Mito:554-574(+)	799764	153506	953270	0.283981	TGCCAGCAGCCGCGGTAAGA	Conserved (V3-V4)
mt-gRNA538-	Mito:542-562(-)	877706	84726	962432	0.28671	TGCTGGCACGGAGTTAGCCG	Conserved (V3-V4)
mt-gRNA550-	Mito:554-574(-)	805884	157036	962920	0.286856	TCTTACCGCGGCTGCTGGCA	Conserved (V3-V4)
mt-gRNA808+	Mito:789-809(+)	968848	4	968852	0.288623	ACGCTGGGGTGCGAAAGCAT	Conserved (V4-V5)
mt-gRNA426+	Mito:407-427(+)	949770	22431	972201	0.289621	GGGGCAGCAGTGGGGAATCT	Conserved (V2-V3)
mt-gRNA1305+	Mito:1286-1306(+)	989450	128	989578	0.294797	GGGATGACGTCAAGTCCGCA	Conserved (V7-V8)
mt-gRNA1482-	Mito:1486-1506(-)	989424	1213	990637	0.295113	CGGGCGGTGTGTACAGGGCC	Conserved (V8-V9)
mt-gRNA925+	Mito:906-926(+)	995493	306	995799	0.29665	AACACTCCGCCTGGGGAGTA	V5: 858-912
mt-gRNA1481-	Mito:1485-1505(-)	1014195	12793	1026988	0.305942	GGGCGGTGTGTACAGGGCCC	Conserved (V8-V9)
mt-gRNA807+	Mito:788-808(+)	1036041	169	1036210	0.308689	GACGCTGGGGTGCGAAAGCA	Conserved (V4-V5)
mt-gRNA393+	Mito:374-394(+)	29552	1051015	1080567	0.321903	ACTGGGACTGAGACACGGCC	Conserved (V2-V3)
mt-gRNA1484+	Mito:1465-1485(+)	1114954	439	1115393	0.332278	GCCGCGGTGAATATGTACCC	Conserved (V8-V9)
mt-gRNA623+	Mito:604-624(+)	1149002	6	1149008	0.342292	AGGCGTAAAGGGCACGTAGG	V4: 614-718
mt-gRNA322+	Mito:303-323(+)	1279921	2519	1282440	0.382041	TTAGGTAGTTGGTCGGGTAA	Conserved (V2-V3)
mt-gRNA404+	Mito:385-405(+)	1287184	5	1287189	0.383456	GACACGGCCCGGACTCCCAC	Conserved (V2-V3)
mt-gRNA416+	Mito:397-417(+)	1477857	1513	1479370	0.440707	ACTCCCACGGGGGGCAGCAG	Conserved (V2-V3)
mt-gRNA434+	Mito:415-435(+)	1479221	477	1479698	0.440805	AGTGGGGAATCTTGGACAAT	Conserved (V2-V3)
mt-gRNA400-	Mito:404-424(-)	4045	1492915	1496960	0.445947	TTCCCCACTGCTGCCCCCCG	Conserved (V2-V3)
mt-gRNA959+	Mito:940-960(+)	1568428	4808	1573236	0.46867	AAACTCAAAGGAATTGACGG	Conserved (V5-V6)
mt-gRNA577+	Mito:558-578(+)	1578325	148	1578473	0.47023	AGCAGCCGCGGTAAGACGGG	Conserved (V3-V4)
mt-gRNA914-	Mito:918-938(-)	1616692	5831	1622523	0.483353	GTCTTGCGACCGTACTCCCC	V5: 858-912
mt-gRNA1340+	Mito:1321-1341(+)	1643005	401	1643406	0.489574	GGGCCACACACGTGCTACAA	Conserved (V7-V8)
mt-gRNA540-	Mito:544-564(-)	1720179	5944	1726123	0.514215	GCTGCTGGCACGGAGTTAGC	Conserved (V3-V4)
mt-gRNA433+	Mito:414-434(+)	1730853	242	1731095	0.515697	CAGTGGGGAATCTTGGACAA	Conserved (V2-V3)
mt-gRNA819+	Mito:800-820(+)	1767374	583	1767957	0.526678	CGAAAGCATGGGGAGCGAAC	Conserved (V4-V5)
mt-gRNA1118+	Mito:1099-1119(+)	1875277	2204	1877481	0.559305	AGCTCGTGTCGTGAGATGTT	Conserved (V6-V7)
mt-gRNA956+	Mito:937-957(+)	1910018	1213	1911231	0.569359	CCGAAACTCAAAGGAATTGA	Conserved (V5-V6)
mt-gRNA403+	Mito:384-404(+)	1932994	13	1933007	0.575847	AGACACGGCCCGGACTCCCA	Conserved (V2-V3)
mt-gRNA972+	Mito:953-973(+)	1826349	116532	1942881	0.578788	TTGACGGGGGCCTGCACAAG	Conserved (V5-V6)
mt-gRNA984+	Mito:965-985(+)	1952874	451	1953325	0.581899	TGCACAAGCGGTGGAGCATG	Conserved (V5-V6)
mt-gRNA975+	Mito:956-976(+)	2001131	567	2001698	0.59631	ACGGGGGCCTGCACAAGCGG	Conserved (V5-V6)
mt-gRNA417+	Mito:398-418(+)	2006366	3461	2009827	0.598731	CTCCCACGGGGGGCAGCAGT	Conserved (V2-V3)
mt-gRNA962-	Mito:966-986(-)	1991225	21677	2012902	0.599647	ACATGCTCCACCGCTTGTGC	Conserved (V5-V6)
mt-gRNA575+	Mito:556-576(+)	72701	1999336	2072037	0.617264	CCAGCAGCCGCGGTAAGACG	Conserved (V3-V4)
mt-gRNA958+	Mito:939-959(+)	2191572	1077	2192649	0.653194	GAAACTCAAAGGAATTGACG	Conserved (V5-V6)
mt-gRNA957+	Mito:938-958(+)	2192580	764	2193344	0.653401	CGAAACTCAAAGGAATTGAC	Conserved (V5-V6)
mt-gRNA911-	Mito:915-935(-)	2185456	11419	2196875	0.654453	TTGCGACCGTACTCCCCAGG	V5: 858-912
mt-gRNA369-	Mito:373-393(-)	2241583	515	2242098	0.667925	GCCGTGTCTCAGTCCCAGTG	Conserved (V2-V3)
mt-gRNA830-	Mito:834-854(-)	2309559	885	2310444	0.688286	GTTTACGGCATGGACTACCA	Conserved (V4-V5), overlap with 799F and 806R
mt-gRNA418+	Mito:399-419(+)	2381436	24	2381460	0.709442	TCCCACGGGGGGCAGCAGTG	Conserved (V2-V3), cover 338R
mt-gRNA576+	Mito:557-577(+)	2332271	61808	2394079	0.713201	CAGCAGCCGCGGTAAGACGG	Conserved (V3-V4), overlap with 514F
mt-gRNA555-	Mito:559-579(-)	2432503	328	2432831	0.724745	CCCCGTCTTACCGCGGCTGC	Conserved (V3-V4), overlap with 515F
mt-gRNA831-	Mito:835-855(-)	2440442	2868	2443310	0.727867	CGTTTACGGCATGGACTACC	Conserved (V4-V5), overlap with 799F and 806R
mt-gRNA399-	Mito:403-423(-)	2441952	2178	2444130	0.728111	TCCCCACTGCTGCCCCCCGT	Conserved (V2-V3), overlap with 338R
mt-gRNA388+	Mito:369-389(+)	2471129	1265	2472394	0.736531	GCCACACTGGGACTGAGACA	Conserved (V2-V3), next to 338R
mt-gRNA833+	Mito:814-834(+)	2436078	59716	2495794	0.743502	GCGAACAGGATTAGATACCC	Conserved (V4-V5), overlap with 799F and 806R
mt-gRNA565+	Mito:546-566(+)	2575534	2744	2578278	0.768074	TAACTCCGTGCCAGCAGCCG	Conserved (V3-V4),overlap with 515F

## Sheet: Table S2 cp-gRNA specifities
Note
The chloroplast sequences in RDP-rRNA dataset are not counted in cp-gRNA specificity assessment
The gRNA is considered to potentially off-target 20bp sequence if it meet one of following criteria						gRNA_ID	The number indicate PAM position for each gRNA. + and - indicate forward and reverse strand, respectively
	0 mismatch at 3'-end					Targeting site	the 20bp targeting site in mitochondrion sequence (+/- indicate forward/revese strand)
	NGG-PAM site					Off-target NGG sites (#)	Total number of RDP-rRNA off-target with NGG-PAM
	(1) Total unalignment < 4					Off-target NAG sites (#)	Total number of RDP-rRNA off-target with NAG-PAM
	(2) Total unalignments = 4 and locate out of seed region					Total No. of off-target	Total number of RDP-rRNA off-target
	*seed region: 1-12 bp next to PAM					Percentage	RDP-rRNA off-target/ total RDP-rRNA sequences
	NAG-PAM site					Guide Sequence (5'-3')	gRNA guide sequence
	(1) Total unalignment < 2					Location	targeting the conserved or variable (V) region
	(2) Total unalignments = 1 and locate out of seed region					The light green shading rows are gRNAs plotted in Fig. 2d. The candidates of rice specific gRNAs are highlighted in blue,
Table S2. Result of cp-gRNA specifity prediction
gRNA_ID	Targeting site	Off-target NGG sites (#)	Off-target NAG sites(#)	Total No. of off-target	Percentage	Guide Sequence (5'-3')	Location
cp-gRNA1515-	Chlo:1518-1538(-)	0	0	0	0	AGCATTAGCTCTCCCTGAAA	3'-end
cp-gRNA1512-	Chlo:1515-1535(-)	0	0	0	0	ATTAGCTCTCCCTGAAAAGG	3'-end
cp-gRNA34+	Chlo:14-34(+)	1	0	1	3.04426e-07	TAATGCAACTATGAATCTCA	5'-end
cp-gRNA1418-	Chlo:1421-1441(-)	3	0	3	9.13279e-07	ATCCCCCTCCTTACGGTTAA	V9: 1412-1442
cp-gRNA1400-	Chlo:1403-1423(-)	5	0	5	1.52213e-06	AAGGGTAATGACTTCAAACA	V9: 1412-1442
cp-gRNA1105-	Chlo:1108-1128(-)	5	0	5	1.52213e-06	TCAGGGTTCCAAACTCATAG	V7: 1095-1149
cp-gRNA1462+	Chlo:1442-1462(+)	10	0	10	3.04426e-06	CCTAAGGCTAGGCTTGCGAC	3'-end
cp-gRNA1442-	Chlo:1445-1465(-)	11	0	11	3.34869e-06	CCAGTCGCAAGCCTAGCCTT	V9: 1412-1442
cp-gRNA1430+	Chlo:1410-1430(+)	18	0	18	5.47967e-06	AGTCATTACCCTTAACCGTA	V9: 1412-1442
cp-gRNA1137+	Chlo:1117-1137(+)	45	0	45	1.36992e-05	TGGAACCCTGAACAGACCGC	V7: 1095-1149
cp-gRNA1436+	Chlo:1416-1436(+)	50	0	50	1.52213e-05	TACCCTTAACCGTAAGGAGG	V9: 1412-1442
cp-gRNA208+	Chlo:188-208(+)	53	0	53	1.61346e-05	CCCGTAGGCTGAGGAGCAAA	V2: 150-242
cp-gRNA187-	Chlo:190-210(-)	54	0	54	1.6439e-05	CTTTTGCTCCTCAGCCTACG	V2: 150-242
cp-gRNA188-	Chlo:191-211(-)	55	0	55	1.67434e-05	CCTTTTGCTCCTCAGCCTAC	V2: 150-242
cp-gRNA628+	Chlo:608-628(+)	55	1	56	1.70479e-05	GGCGGTGGAAACTACCAAGC	V4: 553-659
cp-gRNA600-	Chlo:603-623(-)	54	2	56	1.70479e-05	GTAGTTTCCACCGCCTGTCC	V4: 553-659
cp-gRNA189-	Chlo:192-212(-)	63	0	63	1.91789e-05	TCCTTTTGCTCCTCAGCCTA	V2: 150-242
cp-gRNA1435+	Chlo:1415-1435(+)	63	0	63	1.91789e-05	TTACCCTTAACCGTAAGGAG	V9: 1412-1442
cp-gRNA115+	Chlo:95-115(+)	67	0	67	2.03966e-05	ACGGGAAGTGGTGTTTCCAG	V1: 71-114
cp-gRNA639+	Chlo:619-639(+)	117	0	117	3.56179e-05	CTACCAAGCTGGAGTACGGT	V4: 553-659
cp-gRNA1122-	Chlo:1125-1145(-)	49	71	120	3.65311e-05	TAACACCGGCGGTCTGTTCA	V7: 1095-1149
cp-gRNA1123-	Chlo:1126-1146(-)	125	0	125	3.80533e-05	TTAACACCGGCGGTCTGTTC	V7: 1095-1149
cp-gRNA1451+	Chlo:1431-1451(+)	130	1	131	3.98798e-05	GGAGGGGGATGCCTAAGGCT	V9: 1412-1442
cp-gRNA199+	Chlo:179-199(+)	139	0	139	4.23152e-05	TGCTAATACCCCGTAGGCTG	V2: 150-242
cp-gRNA1522+	Chlo:1502-1522(+)	139	9	148	4.50551e-05	GGCTGGATCACCTCCTTTTC	3'-end
cp-gRNA1434+	Chlo:1414-1434(+)	153	0	153	4.65772e-05	ATTACCCTTAACCGTAAGGA	V9: 1412-1442
cp-gRNA640+	Chlo:620-640(+)	115	45	160	4.87082e-05	TACCAAGCTGGAGTACGGTA	V4: 553-659
cp-gRNA599-	Chlo:602-622(-)	170	3	173	5.26657e-05	TAGTTTCCACCGCCTGTCCA	V4: 553-659
cp-gRNA998+	Chlo:978-998(+)	175	0	175	5.32746e-05	GCGAATCCTCTTGAAAGAGA	V6: 964-1021
cp-gRNA1117+	Chlo:1097-1117(+)	187	0	187	5.69277e-05	TTTAGTTGCCACTATGAGTT	V7: 1095-1149
cp-gRNA122+	Chlo:102-122(+)	200	0	200	6.08852e-05	GTGGTGTTTCCAGTGGCGAA	V1: 71-114
cp-gRNA148-	Chlo:151-171(-)	290	0	290	8.82836e-05	CAGTTGTTGTTCCCCTCCCA	V2: 150-242
cp-gRNA227+	Chlo:207-227(+)	303	0	303	9.22411e-05	AAGGAGAAATCCGCCCAAGG	V2: 150-242
cp-gRNA1008+	Chlo:988-1008(+)	315	0	315	9.58943e-05	TTGAAAGAGAGGGGTGCCCT	V6: 964-1021
cp-gRNA622-	Chlo:625-645(-)	271	55	326	9.9243e-05	GCCCCTACCGTACTCCAGCT	V4: 553-659
cp-gRNA976-	Chlo:979-999(-)	326	2	328	9.98518e-05	CTCTCTTTCAAGAGGATTCG	V6: 964-1021
cp-gRNA459+	Chlo:439-459(+)	330	0	330	0.000100461	TCTCGGAGAAGAAACAATGA	V3: 433-474
cp-gRNA717+	Chlo:697-717(+)	367	0	367	0.000111724	AACGGCGAAAGCACTCTGCT	Conserved (V4-V5)
cp-gRNA660+	Chlo:640-660(+)	381	0	381	0.000115986	GGGGCAGAGGGAATTTCCGG	V4: 553-659
cp-gRNA123+	Chlo:103-123(+)	385	0	385	0.000117204	TGGTGTTTCCAGTGGCGAAC	V1: 71-114
cp-gRNA999+	Chlo:979-999(+)	222	169	391	0.000119031	CGAATCCTCTTGAAAGAGAG	V6: 964-1021
cp-gRNA156+	Chlo:136-156(+)	402	1	403	0.000122684	GTAAGAACCTGCCCTTGGGA	V2: 150-242
cp-gRNA169+	Chlo:149-169(+)	409	2	411	0.000125119	CTTGGGAGGGGAACAACAAC	V2: 150-242
cp-gRNA1379-	Chlo:1382-1402(-)	428	0	428	0.000130294	GGCCAGCTCCTATAGTGTGA	Conserved (V8-V9)
cp-gRNA1433+	Chlo:1413-1433(+)	445	0	445	0.00013547	CATTACCCTTAACCGTAAGG	V9: 1412-1442
cp-gRNA155+	Chlo:135-155(+)	473	1	474	0.000144298	CGTAAGAACCTGCCCTTGGG	V2: 150-242
cp-gRNA49+	Chlo:29-49(+)	570	0	570	0.000173523	TCTCATGGAGAGTTCGATCC	Conserved (5'-end)
cp-gRNA1016+	Chlo:996-1016(+)	516	56	572	0.000174132	GAGGGGTGCCCTCGGGAACG	V6: 964-1021
cp-gRNA468+	Chlo:448-468(+)	573	1	574	0.000174741	AGAAACAATGACGGTATCTG	V3: 433-474
cp-gRNA716+	Chlo:696-716(+)	573	4	577	0.000175654	CAACGGCGAAAGCACTCTGC	Conserved (V4-V5)
cp-gRNA575-	Chlo:578-598(-)	578	6	584	0.000177785	TGAGCCCTGGGATTTGACGG	V4: 553-659
cp-gRNA229+	Chlo:209-229(+)	597	12	609	0.000185396	GGAGAAATCCGCCCAAGGAG	V2: 150-242
cp-gRNA997+	Chlo:977-997(+)	614	1	615	0.000187222	CGCGAATCCTCTTGAAAGAG	V6: 964-1021
cp-gRNA1090-	Chlo:1093-1113(-)	650	0	650	0.000197877	CATAGTGGCAACTAAACACG	V7: 1095-1149
cp-gRNA1419-	Chlo:1422-1442(-)	668	8	676	0.000205792	CATCCCCCTCCTTACGGTTA	V9: 1412-1442
cp-gRNA590+	Chlo:570-590(+)	716	0	716	0.000217969	CAAGTCCGCCGTCAAATCCC	V4: 553-659
cp-gRNA157+	Chlo:137-157(+)	727	1	728	0.000221622	TAAGAACCTGCCCTTGGGAG	V2: 150-242
cp-gRNA647+	Chlo:627-647(+)	750	2	752	0.000228929	CTGGAGTACGGTAGGGGCAG	V4: 553-659
cp-gRNA147-	Chlo:150-170(-)	794	0	794	0.000241714	AGTTGTTGTTCCCCTCCCAA	V2: 150-242
cp-gRNA224+	Chlo:204-224(+)	805	1	806	0.000245368	CAAAAGGAGAAATCCGCCCA	V2: 150-242
cp-gRNA151+	Chlo:131-151(+)	1152	21	1173	0.000357092	AACGCGTAAGAACCTGCCCT	V2: 150-242
cp-gRNA221-	Chlo:224-244(-)	1154	55	1209	0.000368051	ATCAGACGCGAGCCCCTCCT	V2: 150-242
cp-gRNA610+	Chlo:590-610(+)	1255	4	1259	0.000383273	AGGGCTCAACCCTGGACAGG	V4: 553-659
cp-gRNA984-	Chlo:987-1007(-)	1284	11	1295	0.000394232	GGGCACCCCTCTCTTTCAAG	V6: 964-1021
cp-gRNA1005-	Chlo:1008-1028(-)	226	1076	1302	0.000396363	CACCTGTGTCCGCGTTCCCG	V6: 964-1021
cp-gRNA695-	Chlo:698-718(-)	1314	0	1314	0.000400016	CAGCAGAGTGCTTTCGCCGT	Conserved (V4-V5)
cp-gRNA1026+	Chlo:1006-1026(+)	1437	0	1437	0.000437461	CTCGGGAACGCGGACACAGG	V6: 964-1021
cp-gRNA591+	Chlo:571-591(+)	1442	0	1442	0.000438983	AAGTCCGCCGTCAAATCCCA	V4: 553-659
cp-gRNA613+	Chlo:593-613(+)	1462	1	1463	0.000445376	GCTCAACCCTGGACAGGCGG	V4: 553-659
cp-gRNA228+	Chlo:208-228(+)	1515	0	1515	0.000461206	AGGAGAAATCCGCCCAAGGA	V2: 150-242
cp-gRNA217-	Chlo:220-240(-)	1550	1	1551	0.000472165	GACGCGAGCCCCTCCTTGGG	V2: 150-242
cp-gRNA1009+	Chlo:989-1009(+)	1559	12	1571	0.000478254	TGAAAGAGAGGGGTGCCCTC	V6: 964-1021
cp-gRNA1523+	Chlo:1503-1523(+)	1563	17	1580	0.000480993	GCTGGATCACCTCCTTTTCA	3'-end
cp-gRNA418-	Chlo:421-441(-)	1762	102	1864	0.000567451	GAAAAGAAGTTGACGACCCG	Conserved (V2-V3)
cp-gRNA1169-	Chlo:1172-1192(-)	1948	2	1950	0.000593631	GCATAAGGGGCATGATGACT	Conserved (V7-V8)
cp-gRNA1166+	Chlo:1146-1166(+)	2086	2	2088	0.000635642	GCCGGAGGAAGGAGAGGATG	V7: 1095-1149
cp-gRNA657+	Chlo:637-657(+)	2060	87	2147	0.000653603	GTAGGGGCAGAGGGAATTTC	V4: 553-659
cp-gRNA1342+	Chlo:1322-1342(+)	2545	28	2573	0.000783289	GTAATCGCCGGTCAGCCATA	V8: 1219-1270
cp-gRNA399-	Chlo:402-422(-)	2699	0	2699	0.000821646	GTGGGCCTTCCACCTCCACG	Conserved (V2-V3)
cp-gRNA1378-	Chlo:1381-1401(-)	2736	0	2736	0.00083291	GCCAGCTCCTATAGTGTGAC	Conserved (V8-V9)
cp-gRNA1329-	Chlo:1332-1352(-)	2742	32	2774	0.000844478	TTCACCGCCGTATGGCTGAC	V8: 1219-1270
cp-gRNA422+	Chlo:402-422(+)	2958	0	2958	0.000900493	CGTGGAGGTGGAAGGCCCAC	Conserved (V2-V3)
cp-gRNA578-	Chlo:581-601(-)	3163	47	3210	0.000977208	GGTTGAGCCCTGGGATTTGA	V4: 553-659
cp-gRNA421+	Chlo:401-421(+)	3611	0	3611	0.00109928	GCGTGGAGGTGGAAGGCCCA	Conserved (V2-V3)
cp-gRNA648+	Chlo:628-648(+)	3762	17	3779	0.00115043	TGGAGTACGGTAGGGGCAGA	V4: 553-659
cp-gRNA635+	Chlo:615-635(+)	4205	12	4217	0.00128377	GAAACTACCAAGCTGGAGTA	V4: 553-659
cp-gRNA193+	Chlo:173-193(+)	4722	129	4851	0.00147677	AACGGTTGCTAATACCCCGT	V2: 150-242
cp-gRNA1345+	Chlo:1325-1345(+)	4850	10	4860	0.00147951	ATCGCCGGTCAGCCATACGG	V8: 1219-1270
cp-gRNA1089-	Chlo:1092-1112(-)	5305	0	5305	0.00161498	ATAGTGGCAACTAAACACGA	V7: 1095-1149
cp-gRNA143-	Chlo:146-166(-)	5567	0	5567	0.00169474	GTTGTTCCCCTCCCAAGGGC	Conserved (V1-V2)
cp-gRNA1446+	Chlo:1426-1446(+)	6200	0	6200	0.00188744	CGTAAGGAGGGGGATGCCTA	V9: 1412-1442
cp-gRNA1425-	Chlo:1428-1448(-)	6221	1	6222	0.00189414	CTTAGGCATCCCCCTCCTTA	V9: 1412-1442
cp-gRNA1353-	Chlo:1356-1376(-)	6579	642	7221	0.00219826	GTGTGTACAAGGCCCGGGAA	V8: 1219-1270
cp-gRNA442+	Chlo:422-442(+)	5940	1379	7319	0.0022281	GGGTCGTCAACTTCTTTTCT	V3: 433-474
cp-gRNA607+	Chlo:587-607(+)	7914	183	8097	0.00246494	CCCAGGGCTCAACCCTGGAC	V4: 553-659
cp-gRNA1147-	Chlo:1150-1170(-)	8275	46	8321	0.00253313	GCCTCATCCTCTCCTTCCTC	V7: 1095-1149
cp-gRNA1148+	Chlo:1128-1148(+)	9653	0	9653	0.00293863	ACAGACCGCCGGTGTTAAGC	V7: 1095-1149
cp-gRNA220-	Chlo:223-243(-)	9825	595	10420	0.00317212	TCAGACGCGAGCCCCTCCTT	V2: 150-242
cp-gRNA1337-	Chlo:1340-1360(-)	10136	609	10745	0.00327106	GGAACGGATTCACCGCCGTA	V8: 1219-1270
cp-gRNA822-	Chlo:825-845(-)	10749	7	10756	0.00327441	CGTTAGCTACAGCACTGCAC	V5: 799-857
cp-gRNA665+	Chlo:645-665(+)	11188	2	11190	0.00340653	AGAGGGAATTTCCGGTGGAG	V4: 553-659
cp-gRNA1245+	Chlo:1225-1245(+)	11125	350	11475	0.00349329	AAAGGGTCGCGATCTCGCGA	V8: 1219-1270
cp-gRNA410+	Chlo:390-410(+)	4061	7658	11719	0.00356757	GGAGCAATGCCGCGTGGAGG	Conserved (V2-V3)
cp-gRNA641+	Chlo:621-641(+)	16748	0	16748	0.00509853	ACCAAGCTGGAGTACGGTAG	V4: 553-659
cp-gRNA1182-	Chlo:1185-1205(-)	18640	11	18651	0.00567785	TGTGTCGCCCAGGGCATAAG	Conserved (V7-V8)
cp-gRNA1244+	Chlo:1224-1244(+)	18725	0	18725	0.00570038	CAAAGGGTCGCGATCTCGCG	V8: 1219-1270
cp-gRNA152+	Chlo:132-152(+)	20076	287	20363	0.00619903	ACGCGTAAGAACCTGCCCTT	V2: 150-242
cp-gRNA1278+	Chlo:1258-1278(+)	23659	275	23934	0.00728614	CCAAAAACCCGTCCTCAGTT	V8: 1219-1270
cp-gRNA55+	Chlo:35-55(+)	33957	4	33961	0.0103386	GGAGAGTTCGATCCTGGCTC	Conserved (5'-end)
cp-gRNA1505+	Chlo:1485-1505(+)	35416	2	35418	0.0107822	GCCGTACTGGAAGGTGCGGC	Conserved (3'-end)
cp-gRNA404+	Chlo:384-404(+)	36190	16	36206	0.0110221	CCTGACGGAGCAATGCCGCG	Conserved (V2-V3)
cp-gRNA1486-	Chlo:1489-1509(-)	36191	390	36581	0.0111362	TCCAGCCGCACCTTCCAGTA	Conserved (3'-end)
cp-gRNA1265-	Chlo:1268-1288(-)	37421	94	37515	0.0114206	CTGCAATCCGAACTGAGGAC	V8: 1219-1270
cp-gRNA961-	Chlo:964-984(-)	37518	3	37521	0.0114224	ATTCGCGGCATGTCAAGCCC	V6: 964-1021
cp-gRNA587-	Chlo:590-610(-)	39079	2	39081	0.0118973	CCTGTCCAGGGTTGAGCCCT	V4: 553-659
cp-gRNA1501+	Chlo:1481-1501(+)	39724	10	39734	0.0120961	GGTAGCCGTACTGGAAGGTG	Conserved (3'-end)
cp-gRNA720-	Chlo:723-743(-)	39679	283	39962	0.0121655	TCGTCTCTCAGTGTCAGTGT	Conserved (V4-V5)
cp-gRNA588-	Chlo:591-611(-)	45431	65	45496	0.0138502	GCCTGTCCAGGGTTGAGCCC	V4: 553-659
cp-gRNA1496+	Chlo:1476-1496(+)	49258	328	49586	0.0150953	AACAAGGTAGCCGTACTGGA	Conserved (3'-end)
cp-gRNA1023+	Chlo:1003-1023(+)	50312	0	50312	0.0153163	GCCCTCGGGAACGCGGACAC	V6: 964-1021
cp-gRNA750+	Chlo:730-750(+)	54258	4	54262	0.0165188	CACTGAGAGACGAAAGCTAG	Conserved (V4-V5)
cp-gRNA699+	Chlo:679-699(+)	54717	35	54752	0.0166679	GAGATCGGAAAGAACACCAA	Conserved (V4-V5)
cp-gRNA1184-	Chlo:1187-1207(-)	53276	6336	59612	0.0181475	CGTGTGTCGCCCAGGGCATA	Conserved (V7-V8)
cp-gRNA273+	Chlo:253-273(+)	60879	0	60879	0.0185332	GGTGAGGCAATAGCTTACCA	Conserved (V2-V3)
cp-gRNA111-	Chlo:114-134(-)	9540	53821	63361	0.0192888	GTTACTCACCCGTTCGCCAC	V1: 71-114
cp-gRNA414+	Chlo:394-414(+)	65482	0	65482	0.0199344	CAATGCCGCGTGGAGGTGGA	Conserved (V2-V3)
cp-gRNA1330+	Chlo:1310-1330(+)	66819	1039	67858	0.0206578	CAGGAATCGCTAGTAATCGC	V8: 1219-1270
cp-gRNA749+	Chlo:729-749(+)	70136	14	70150	0.0213555	ACACTGAGAGACGAAAGCTA	Conserved (V4-V5)
cp-gRNA1220+	Chlo:1200-1220(+)	73013	1474	74487	0.0226758	ACACACGTGCTACAATGGGC	V8: 1219-1270
cp-gRNA175+	Chlo:155-175(+)	80132	800	80932	0.0246378	AGGGGAACAACAACTGGAAA	V2: 150-242
cp-gRNA417-	Chlo:420-440(-)	91238	9	91247	0.027778	AAAAGAAGTTGACGACCCGT	Conserved (V2-V3)
cp-gRNA480+	Chlo:460-480(+)	91471	1	91472	0.0278465	GGTATCTGAGGAATAAGCAT	V3: 433-474
cp-gRNA1492+	Chlo:1472-1492(+)	93156	5317	98473	0.0299778	TCGTAACAAGGTAGCCGTAC	Conserved (3'-end)
cp-gRNA1183-	Chlo:1186-1206(-)	101631	112	101743	0.0309732	GTGTGTCGCCCAGGGCATAA	Conserved (V7-V8)
cp-gRNA1191-	Chlo:1194-1214(-)	105388	1233	106621	0.0324582	TGTAGCACGTGTGTCGCCCA	Conserved (V7-V8)
cp-gRNA1270-	Chlo:1273-1293(-)	107029	154	107183	0.0326293	GCAGCCTGCAATCCGAACTG	V8: 1219-1270
cp-gRNA1133-	Chlo:1136-1156(-)	50735	59734	110469	0.0336297	TTCCTCCGGCTTAACACCGG	V7: 1095-1149
cp-gRNA501-	Chlo:504-524(-)	112292	10	112302	0.0341877	TTGCATCCTCTGTCTTACCG	Conserved (V3-V4)
cp-gRNA823-	Chlo:826-846(-)	116102	2	116104	0.0353451	GCGTTAGCTACAGCACTGCA	V5: 799-857
cp-gRNA1258-	Chlo:1261-1281(-)	118241	54	118295	0.0360121	CCGAACTGAGGACGGGTTTT	V8: 1219-1270
cp-gRNA1151+	Chlo:1131-1151(+)	131843	14	131857	0.0401407	GACCGCCGGTGTTAAGCCGG	V7: 1095-1149
cp-gRNA1004-	Chlo:1007-1027(-)	140999	55	141054	0.0429405	ACCTGTGTCCGCGTTCCCGA	V6: 964-1021
cp-gRNA103+	Chlo:83-103(+)	156062	669	156731	0.047713	CATGCAAGTCGAACGGGAAG	V1: 71-114
cp-gRNA1052-	Chlo:1055-1075(-)	157729	7	157736	0.048019	AGACTTAACCCAACACCTTA	Conserved (V6-V7)
cp-gRNA1375-	Chlo:1378-1398(-)	160137	1	160138	0.0487502	AGCTCCTATAGTGTGACGGG	Conserved (V8-V9)
cp-gRNA759+	Chlo:739-759(+)	127029	37436	164465	0.0500675	ACGAAAGCTAGGGGAGCAAA	Conserved (V4-V5)
cp-gRNA407+	Chlo:387-407(+)	175972	27	175999	0.0535787	GACGGAGCAATGCCGCGTGG	Conserved (V2-V3)
cp-gRNA1286+	Chlo:1266-1286(+)	179235	45	179280	0.0545775	CCGTCCTCAGTTCGGATTGC	V8: 1219-1270
cp-gRNA748+	Chlo:728-748(+)	196122	94	196216	0.0597333	GACACTGAGAGACGAAAGCT	Conserved (V4-V5)
cp-gRNA1216+	Chlo:1196-1216(+)	206122	234	206356	0.0628202	GGCGACACACGTGCTACAAT	Conserved (V7-V8)
cp-gRNA656-	Chlo:659-679(-)	202257	6795	209052	0.0636409	AATGCATTTCACCGCTCCAC	Conserved (V4-V5)
cp-gRNA773-	Chlo:776-796(-)	163605	45451	209056	0.0636421	TCGTTTACGGCTAGGACTAC	Conserved (V4-V5)
cp-gRNA684+	Chlo:664-684(+)	211663	78	211741	0.0644595	GCGGTGAAATGCATTGAGAT	Conserved (V4-V5)
cp-gRNA368-	Chlo:371-391(-)	234759	365	235124	0.0715779	CGTCAGGCTTTCGCCCATTG	Conserved (V2-V3)
cp-gRNA1266-	Chlo:1269-1289(-)	239024	2063	241087	0.0733932	CCTGCAATCCGAACTGAGGA	V8: 1219-1270
cp-gRNA97+	Chlo:77-97(+)	128101	114215	242316	0.0737673	TTAACACATGCAAGTCGAAC	V1: 71-114
cp-gRNA1033+	Chlo:1013-1033(+)	268688	8	268696	0.0817981	ACGCGGACACAGGTGGTGCA	V6: 964-1021
cp-gRNA1299-	Chlo:1302-1322(-)	269489	94	269583	0.0820681	TAGCGATTCCTGCTTCATGC	V8: 1219-1270
cp-gRNA771-	Chlo:774-794(-)	278171	56	278227	0.0846996	GTTTACGGCTAGGACTACTG	Conserved (V4-V5)
cp-gRNA1397+	Chlo:1377-1397(+)	286227	0	286227	0.087135	GCCCGTCACACTATAGGAGC	Conserved (V8-V9)
cp-gRNA1057+	Chlo:1037-1057(+)	299072	302	299374	0.0911373	TGTCGTCAGCTCGTGCCGTA	Conserved (V6-V7)
cp-gRNA1160+	Chlo:1140-1160(+)	304705	10	304715	0.0927632	TGTTAAGCCGGAGGAAGGAG	V7: 1095-1149
cp-gRNA1480+	Chlo:1460-1480(+)	313691	1468	315159	0.0959427	ACTGGAGTGAAGTCGTAACA	Conserved (3'-end)
cp-gRNA1136-	Chlo:1139-1159(-)	327173	10	327183	0.0996031	TCCTTCCTCCGGCTTAACAC	V7: 1095-1149
cp-gRNA861+	Chlo:841-861(+)	329935	42	329977	0.100454	AACGCGTTAAGTATCCCGCC	V5: 799-857
cp-gRNA299+	Chlo:279-299(+)	339157	6	339163	0.10325	TGATCAGTAGCTGGTCCGAG	Conserved (V2-V3)
cp-gRNA862+	Chlo:842-862(+)	348344	1774	350118	0.106585	ACGCGTTAAGTATCCCGCCT	V5: 799-857
cp-gRNA956-	Chlo:959-979(-)	351231	48	351279	0.106939	CGGCATGTCAAGCCCTGGTA	V6: 964-1021
cp-gRNA804+	Chlo:784-804(+)	371698	1932	373630	0.113743	AGCCGTAAACGATGGATACT	V5: 799-857
cp-gRNA559+	Chlo:539-559(+)	381533	19	381552	0.116154	ATTGGGCGTAAAGCGTCTGT	V4: 553-659
cp-gRNA389+	Chlo:369-389(+)	383656	4843	388499	0.118269	CGCAATGGGCGAAAGCCTGA	Conserved (V2-V3)
cp-gRNA1228+	Chlo:1208-1228(+)	411504	791	412295	0.125513	GCTACAATGGGCGGGACAAA	V8: 1219-1270
cp-gRNA47-	Chlo:50-70(-)	411184	2364	413548	0.125895	GCCAGCGTTCATCCTGAGCC	Conserved (5'-end)
cp-gRNA796+	Chlo:776-796(+)	437707	89	437796	0.133277	GTAGTCCTAGCCGTAAACGA	V5: 799-857
cp-gRNA1360+	Chlo:1340-1360(+)	445786	14	445800	0.135713	TACGGCGGTGAATCCGTTCC	V8: 1219-1270
cp-gRNA1227+	Chlo:1207-1227(+)	450692	80	450772	0.137227	TGCTACAATGGGCGGGACAA	V8: 1219-1270
cp-gRNA602+	Chlo:582-602(+)	460945	27	460972	0.140332	CAAATCCCAGGGCTCAACCC	V4: 553-659
cp-gRNA1391+	Chlo:1371-1391(+)	426874	46566	473440	0.144128	CACACCGCCCGTCACACTAT	Conserved (V8-V9)
cp-gRNA384-	Chlo:387-407(-)	475687	178	475865	0.144866	CCACGCGGCATTGCTCCGTC	Conserved (V2-V3)
cp-gRNA964+	Chlo:944-964(+)	490005	629	490634	0.149362	CAAAGCGAAGAACCTTACCA	V6: 964-1021
cp-gRNA270-	Chlo:273-293(-)	490805	28	490833	0.149422	CCAGCTACTGATCATCGCCT	Conserved (V2-V3)
cp-gRNA855-	Chlo:858-878(-)	501648	567	502215	0.152887	TGCGAACGTACTCCCCAGGC	V5: 799-857
cp-gRNA252+	Chlo:232-252(+)	507529	64	507593	0.154525	CTCGCGTCTGATTAGCTAGT	V2: 150-242
cp-gRNA863+	Chlo:843-863(+)	547416	84	547500	0.166673	CGCGTTAAGTATCCCGCCTG	V5: 799-857
cp-gRNA66+	Chlo:46-66(+)	501217	91192	592409	0.180345	TCCTGGCTCAGGATGAACGC	Conserved (5'-end)
cp-gRNA69+	Chlo:49-69(+)	610285	4794	615079	0.187246	TGGCTCAGGATGAACGCTGG	Conserved (5'-end)
cp-gRNA781-	Chlo:784-804(-)	617761	870	618631	0.188328	AGTATCCATCGTTTACGGCT	V5: 799-857
cp-gRNA294-	Chlo:297-317(-)	2261	622076	624337	0.190065	AGTGTGGCTGATCATCCTCT	Conserved (V2-V3)
cp-gRNA1219+	Chlo:1199-1219(+)	627255	42361	669616	0.203849	GACACACGTGCTACAATGGG	Conserved (V7-V8)
cp-gRNA532+	Chlo:512-532(+)	681645	69	681714	0.207532	CAGAGGATGCAAGCGTTATC	Conserved (V3-V4)
cp-gRNA1364-	Chlo:1367-1387(-)	715983	2109	718092	0.218606	TGTGACGGGCGGTGTGTACA	V8: 1219-1270
cp-gRNA290+	Chlo:270-290(+)	718667	106	718773	0.218813	CCAAGGCGATGATCAGTAGC	Conserved (V2-V3)
cp-gRNA892+	Chlo:872-892(+)	730952	440	731392	0.222655	TTCGCAAGAATGAAACTCAA	Conserved (V5-V6)
cp-gRNA786-	Chlo:789-809(-)	688015	44473	732488	0.222989	CACCTAGTATCCATCGTTTA	V5: 799-857
cp-gRNA1361+	Chlo:1341-1361(+)	740096	8	740104	0.225307	ACGGCGGTGAATCCGTTCCC	V8: 1219-1270
cp-gRNA859-	Chlo:862-882(-)	798086	1467	799553	0.243405	TTCTTGCGAACGTACTCCCC	V5: 799-857
cp-gRNA1155+	Chlo:1135-1155(+)	854742	96	854838	0.260235	GCCGGTGTTAAGCCGGAGGA	V7: 1095-1149
cp-gRNA317+	Chlo:297-317(+)	859209	196	859405	0.261625	AGAGGATGATCAGCCACACT	Conserved (V2-V3)
cp-gRNA531-	Chlo:534-554(-)	884171	215	884386	0.26923	CGCTTTACGCCCAATCATTC	Conserved (V3-V4)
cp-gRNA1195+	Chlo:1175-1195(+)	905983	178	906161	0.275859	CATCATGCCCCTTATGCCCT	Conserved (V7-V8)
cp-gRNA96+	Chlo:76-96(+)	952204	689	952893	0.290086	CTTAACACATGCAAGTCGAA	V1: 71-114
cp-gRNA562+	Chlo:542-562(+)	968162	18	968180	0.294739	GGGCGTAAAGCGTCTGTAGG	V4: 553-659
cp-gRNA316+	Chlo:296-316(+)	973570	288	973858	0.296468	GAGAGGATGATCAGCCACAC	Conserved (V2-V3)
cp-gRNA1359-	Chlo:1362-1382(-)	980506	15443	995949	0.303193	CGGGCGGTGTGTACAAGGCC	V8: 1219-1270
cp-gRNA542+	Chlo:522-542(+)	996388	197	996585	0.303387	AAGCGTTATCCGGAATGATT	Conserved (V3-V4)
cp-gRNA1192-	Chlo:1195-1215(-)	909258	96613	1005871	0.306214	TTGTAGCACGTGTGTCGCCC	Conserved (V7-V8)
cp-gRNA1358-	Chlo:1361-1381(-)	1032680	28675	1061355	0.323104	GGGCGGTGTGTACAAGGCCC	V8: 1219-1270
cp-gRNA541+	Chlo:521-541(+)	1109223	82	1109305	0.337702	CAAGCGTTATCCGGAATGAT	Conserved (V3-V4)
cp-gRNA963+	Chlo:943-963(+)	907734	215651	1123385	0.341988	GCAAAGCGAAGAACCTTACC	V6: 964-1021
cp-gRNA375+	Chlo:355-375(+)	1181147	263	1181410	0.359652	AGTGGGGAATTTTCCGCAAT	Conserved (V2-V3)
cp-gRNA1194+	Chlo:1174-1194(+)	1183802	172	1183974	0.360433	TCATCATGCCCCTTATGCCC	Conserved (V7-V8)
cp-gRNA1311+	Chlo:1291-1311(+)	1190506	96	1190602	0.36245	GCAACTCGCCTGCATGAAGC	V8: 1219-1270
cp-gRNA760+	Chlo:740-760(+)	1272965	253	1273218	0.387601	CGAAAGCTAGGGGAGCAAAT	Conserved (V4-V5)
cp-gRNA257+	Chlo:237-257(+)	1337418	1815	1339233	0.407698	GTCTGATTAGCTAGTTGGTG	V2: 150-242
cp-gRNA374+	Chlo:354-374(+)	1381866	45	1381911	0.42069	CAGTGGGGAATTTTCCGCAA	Conserved (V2-V3)
cp-gRNA332-	Chlo:335-355(-)	1520242	775	1521017	0.463037	GCTGCCTCCCGTAGGAGTCT	Conserved (V2-V3)
cp-gRNA904+	Chlo:884-904(+)	1526827	4335	1531162	0.466126	AAACTCAAAGGAATTGACGG	Conserved (V5-V6)
cp-gRNA772-	Chlo:775-795(-)	1534371	854	1535225	0.467363	CGTTTACGGCTAGGACTACT	Conserved (V4-V5)
cp-gRNA1215+	Chlo:1195-1215(+)	1584977	420	1585397	0.482636	GGGCGACACACGTGCTACAA	Conserved (V7-V8)
cp-gRNA1064+	Chlo:1044-1064(+)	1655743	241	1655984	0.504125	AGCTCGTGCCGTAAGGTGTT	Conserved (V6-V7)
cp-gRNA1063+	Chlo:1043-1063(+)	1662134	42660	1704794	0.518984	CAGCTCGTGCCGTAAGGTGT	Conserved (V6-V7)
cp-gRNA908-	Chlo:911-931(-)	1869202	24537	1893739	0.576504	CACATGCTCCACCGCTTGTG	Conserved (V5-V6)
cp-gRNA357+	Chlo:337-357(+)	1461542	501482	1963024	0.597596	ACTCCTACGGGAGGCAGCAG	Conserved (V2-V3)
cp-gRNA907-	Chlo:910-930(-)	1948949	21547	1970496	0.599871	ACATGCTCCACCGCTTGTGC	Conserved (V5-V6)
cp-gRNA929+	Chlo:909-929(+)	1977412	656	1978068	0.602176	CGCACAAGCGGTGGAGCATG	Conserved (V5-V6)
cp-gRNA917+	Chlo:897-917(+)	1830550	190007	2020557	0.615111	TTGACGGGGGCCCGCACAAG	Conserved (V5-V6)
cp-gRNA920+	Chlo:900-920(+)	2021025	1012	2022037	0.615561	ACGGGGGCCCGCACAAGCGG	Conserved (V5-V6)
cp-gRNA856-	Chlo:859-879(-)	2080890	6174	2087064	0.635357	TTGCGAACGTACTCCCCAGG	V5: 799-857
cp-gRNA903+	Chlo:883-903(+)	2147996	1053	2149049	0.654227	GAAACTCAAAGGAATTGACG	Conserved (V5-V6)
cp-gRNA902+	Chlo:882-902(+)	2169842	787	2170629	0.660796	TGAAACTCAAAGGAATTGAC	Conserved (V5-V6)
cp-gRNA515+	Chlo:495-515(+)	2194379	1383	2195762	0.668448	CAGCAGCCGCGGTAAGACAG	Conserved (V3-V4)
cp-gRNA310-	Chlo:313-333(-)	2195915	492	2196407	0.668644	GCCGTGTCTCAGTCCCAGTG	Conserved (V2-V3)
cp-gRNA901+	Chlo:881-901(+)	2199916	1490	2201406	0.670166	ATGAAACTCAAAGGAATTGA	Conserved (V5-V6)
cp-gRNA494-	Chlo:497-517(-)	2381092	334	2381426	0.724969	CTCTGTCTTACCGCGGCTGC	Conserved (V3-V4) overlap with 515F
cp-gRNA358+	Chlo:338-358(+)	2005256	407293	2412549	0.734443	CTCCTACGGGAGGCAGCAGT	Conserved (V2-V3), covering 338R
cp-gRNA329+	Chlo:309-329(+)	2418675	1226	2419901	0.736681	GCCACACTGGGACTGAGACA	Conserved (V2-V3), close to 338R
cp-gRNA359+	Chlo:339-359(+)	2425566	18575	2444141	0.744061	TCCTACGGGAGGCAGCAGTG	Conserved (V2-V3), overlap with 338R
cp-gRNA345+	Chlo:325-345(+)	2455474	869	2456343	0.747775	GACACGGCCCAGACTCCTAC	Conserved (V2-V3), overlap with 339R
cp-gRNA344+	Chlo:324-344(+)	2461206	1504	2462710	0.749714	AGACACGGCCCAGACTCCTA	Conserved (V2-V3), overlap with 340R
cp-gRNA348+	Chlo:328-348(+)	2490454	2885	2493339	0.759038	ACGGCCCAGACTCCTACGGG	Conserved (V2-V3), overlap with 341R
cp-gRNA333-	Chlo:336-356(-)	2501395	1442	2502837	0.761929	TGCTGCCTCCCGTAGGAGTC	Conserved (V2-V3), overlap with 342R
cp-gRNA504+	Chlo:484-504(+)	2500926	2447	2503373	0.762092	TAACTCTGTGCCAGCAGCCG	Conserved (V3-V4), overlap with 515F
cp-gRNA340-	Chlo:343-363(-)	2536978	19254	2556232	0.778184	TCCCCACTGCTGCCTCCCGT	Conserved (V2-V3); overlap with 338R
