# Supplementary material for: Engineering CRISPR/Cas9 to mitigate abundant host contamination for 16S rRNA gene-based amplicon sequencing
Source: Microbiome. 2020 Jun 3;8:80. doi: 10.1186/s40168-020-00859-0 (PMC7268715; doi:10.1186/s40168-020-00859-0)
Supplement: Supplementary file 4 — Additional file 3: Table S3. Summary of soil 799F-1193R amplicon data. Table S4. Differential OTUs in soil samples (Cas-16S-seq vs regular 16S-seq). [file 40168_2020_859_MOESM3_ESM.xlsx]

## Sheet: Table S3. Soil samples summary
Table S3. Summary of soil 799F-1193R amplicon data.
Compartment	Plant_sample	Library_ID	gRNA	Cas9	Mito-rDNA(%)	Derep_reads	Rarefaction	Observed_OTU_Number	Effective_OTU_Number	Shannon	Simpson
Soil	Soil_1	bS1_1	gRNA1048	No	0.0023606	24570	16000	3495	792	6.73386	0.983732
Soil	Soil_2	bS1_2	gRNA1048	No	0.00265929	28203	16000	3423	776	6.58256	0.977878
Soil	Soil_3	bS1_3	gRNA1048	No	0.000621118	17710	16000	3399	730	6.71341	0.988906
Soil	Soil_1	C_BS1_1	gRNA1048	Yes	4.98778e-05	20049	16000	3499	790	6.72289	0.983525
Soil	Soil_2	C_BS1_2	gRNA1048	Yes	0.00010469	28656	16000	3449	774	6.63854	0.979453
Soil	Soil_3	C_BS1_3	gRNA1048	Yes	0	17372	16000	3338	732	6.68992	0.988631
Soil	Soil_4	Bs1171_4	gRNA1171	No	0.00130063	16146	16000	4771	722	7.58567	0.997949
Soil	Soil_5	Bs1171_5	gRNA1171	No	0.000536481	37280	16000	5019	778	7.5533	0.997587
Soil	Soil_6	Bs1171_6	gRNA1171	No	0.00116642	31721	16000	4493	694	7.49551	0.997822
Soil	Soil_4	Bs1171_1	gRNA1171	Yes	0.000129959	53863	16000	4592	720	7.49927	0.997716
Soil	Soil_5	Bs1171_2	gRNA1171	Yes	8.44324e-05	59219	16000	4969	781	7.55635	0.997674
Soil	Soil_6	Bs1171_3	gRNA1171	Yes	0.000107177	46652	16000	4548	693	7.52172	0.997886
Soil	Soil_7	Bs1196_4	gRNA1196	No	0.000970492	76250	16000	4120	591	7.27123	0.996849
Soil	Soil_8	Bs1196_5	gRNA1196	No	0.000476887	62908	16000	4920	711	7.48122	0.997332
Soil	Soil_9	Bs1196_6	gRNA1196	No	0.000487567	51275	16000	4959	724	7.57068	0.997932
Soil	Soil_7	Bs1196_1	gRNA1196	Yes	9.07359e-05	77147	16000	3985	595	7.16759	0.996281
Soil	Soil_8	Bs1196_2	gRNA1196	Yes	3.92701e-05	76394	16000	4804	711	7.37169	0.996775
Soil	Soil_9	Bs1196_3	gRNA1196	Yes	8.33945e-05	59956	16000	4821	725	7.48802	0.997697
Note
Derep_reads	Number of sequences after quality filter, dereplication
Raw_OTU_Number	Number of OTU in the rarefied dataset
Effective_OTU_Number	Number of OTUs whose relative abundance per samples > 2e-4
Shannon	Shannon index estimated using rarefied data
Simpson	Simpson's index estimated using rarefied data

## Sheet: Table S4. Differential OTUs
Table S4. Differential OTUs in soil samples (Cas-16S-seq vs regular 16S-seq).
gRNA	OTU_ID	log2FoldChange	lfcSE	pvalue	adjust pvalue	Kingdom	Phylum	Class	Order	Family	Genus	Sequence
gRNA1048	OTU_1	-4.50697	1.11913	5.64394e-05	0.112089	Bacteria	Proteobacteria	Alphaproteobacteria	Rickettsiales	Mitochondria	NA	GTAGTCCATGCCGTAAACGATGAGTGTTCGCCCTTGGTCTACGCGGATCAGGGGCCCAGCTAACGCGTGAAACACTCCGCCTGGGGAGTACGGTCGCAAGACCGAAACTCAAAGGAATTGACGGGGGCCTGCACAAGCGGTGGAGCATGTGGTTTAATTCGATACAACGCGCAAAACCTTACCAGCCCTTGACATATGAACAACAAAACCTGTCCTTAACGGGATGGTACTGACTTTCATACAGGTGCTGCATGGCTGTCGTCAGCTCGTGTCGTGAGATGTTTGGTCAAGTCCTATAACGAGCGAAACCCTCGTTTTGTGTTGCTGAGACATGCGCCTAAGGAGAAATTGTGGTACGTAGTGGTAATAGTACGCGCCCCGCTCCGAAACAAAGAAAAA…
gRNA1171	OTU_1	-2.805	0.834372	0.000774331	0.999953	Bacteria	Proteobacteria	Alphaproteobacteria	Rickettsiales	Mitochondria	NA	GTAGTCCATGCCGTAAACGATGAGTGTTCGCCCTTGGTCTACGCGGATCAGGGGCCCAGCTAACGCGTGAAACACTCCGCCTGGGGAGTACGGTCGCAAGACCGAAACTCAAAGGAATTGACGGGGGCCTGCACAAGCGGTGGAGCATGTGGTTTAATTCGATACAACGCGCAAAACCTTACCAGCCCTTGACATATGAACAACAAAACCTGTCCTTAACGGGATGGTACTGACTTTCATACAGGTGCTGCATGGCTGTCGTCAGCTCGTGTCGTGAGATGTTTGGTCAAGTCCTATAACGAGCGAAACCCTCGTTTTGTGTTGCTGAGACATGCGCCTAAGGAGAAATTGTGGTACGTAGTGGTAATAGTACGCGCCCCGCTCCGAAACAAAGAAAAA…
gRNA1196	OTU_1	-3.17382	0.880495	0.000312655	0.999912	Bacteria	Proteobacteria	Alphaproteobacteria	Rickettsiales	Mitochondria	NA	GTAGTCCATGCCGTAAACGATGAGTGTTCGCCCTTGGTCTACGCGGATCAGGGGCCCAGCTAACGCGTGAAACACTCCGCCTGGGGAGTACGGTCGCAAGACCGAAACTCAAAGGAATTGACGGGGGCCTGCACAAGCGGTGGAGCATGTGGTTTAATTCGATACAACGCGCAAAACCTTACCAGCCCTTGACATATGAACAACAAAACCTGTCCTTAACGGGATGGTACTGACTTTCATACAGGTGCTGCATGGCTGTCGTCAGCTCGTGTCGTGAGATGTTTGGTCAAGTCCTATAACGAGCGAAACCCTCGTTTTGTGTTGCTGAGACATGCGCCTAAGGAGAAATTGTGGTACGTAGTGGTAATAGTACGCGCCCCGCTCCGAAACAAAGAAAAA…
The differential OTUs were analyzed using DESeq2
NA, not available
