# Supplementary material for: Engineering CRISPR/Cas9 to mitigate abundant host contamination for 16S rRNA gene-based amplicon sequencing
Source: Microbiome. 2020 Jun 3;8:80. doi: 10.1186/s40168-020-00859-0 (PMC7268715; doi:10.1186/s40168-020-00859-0)
Supplement: Supplementary file 5 — Additional file 4: Table S5. Summary of root 799F-1193R amplicon data. Table S6. Differential OTUs in root samples (Cas-16S-seq vs regular 16S-seq). [file 40168_2020_859_MOESM4_ESM.xlsx]

## Sheet: Table S5
Table S5. Summary of root sample data.
Plant_sample	Library_ID	gRNA	Cas9	2nd PCR cycles	Derep_reads	Rarefaction	Mitochondrial-rDNA(%)	Observed_OTU_Number	Effective_OTU_Number	Shannon	Simpson
Root_1	OsRE3_4	No	No	8	72793	41500	0.667687	2968	1074	6.06952	0.985534
Root_2	OsRE3_5	No	No	8	63873	41500	0.516578	3080	1098	5.46531	0.978526
Root_3	OsRE3_6	No	No	8	73217	41500	0.593687	2806	1090	5.78441	0.985362
Root_1	OsRE1_1	gRNA1048	Yes	8	63789	41500	0.0702892	5660	1334	6.12367	0.983886
Root_2	OsRE1_2	gRNA1048	Yes	8	62309	41500	0.0240241	5049	1298	5.539	0.978109
Root_3	OsRE1_3	gRNA1048	Yes	8	66582	41500	0.0428193	4971	1367	5.90455	0.986317
Root_1	OsRE2_1	gRNA1171	Yes	8	59798	41500	0.0220723	5854	1351	6.09722	0.982559
Root_2	OsRE2_2	gRNA1171	Yes	8	67024	41500	0.00956627	5126	1300	5.53739	0.977664
Root_3	OsRE2_3	gRNA1171	Yes	8	65474	41500	0.0151807	5252	1387	5.95942	0.987032
Root_1	OsRE3_1	gRNA1196	Yes	8	50500	41500	0.0198313	5944	1340	6.12023	0.98279
Root_2	OsRE3_2	gRNA1196	Yes	8	75125	41500	0.0143373	4847	1306	5.48496	0.976469
Root_3	OsRE3_3	gRNA1196	Yes	8	77950	41500	0.0230843	5180	1390	5.9402	0.986416
Root_1	2OsRE3_4	No	No	15	74178	41500	0.747229	2536	968	5.96709	0.9818
Root_2	2OsRE3_5	No	No	15	80955	41500	0.576627	2915	1058	5.53488	0.979484
Root_3	2OsRE3_6	No	No	15	70216	41500	0.688747	2633	1035	5.91712	0.986871
Root_1	2OsRE1_1	gRNA1048	Yes	15	55297	41500	0.0769157	6068	1365	6.13708	0.980448
Root_2	2OsRE1_2	gRNA1048	Yes	15	55759	41500	0.0212771	5481	1293	5.62366	0.976681
Root_3	2OsRE1_3	gRNA1048	Yes	15	48299	41500	0.0439036	5646	1396	6.07552	0.987133
Root_1	2OsRE2_1	gRNA1171	Yes	15	56243	41500	0.0280241	6179	1345	6.10015	0.979142
Root_2	2OsRE2_2	gRNA1171	Yes	15	53139	41500	0.0103133	5540	1306	5.64626	0.977256
Root_3	2OsRE2_3	gRNA1171	Yes	15	41703	41500	0.0182169	5874	1402	6.08908	0.987016
Root_1	2OsRE3_1	gRNA1196	Yes	15	55595	41500	0.0446988	6200	1349	6.18501	0.982232
Root_2	2OsRE3_2	gRNA1196	Yes	15	53071	41500	0.0133494	5395	1282	5.55212	0.974522
Root_3	2OsRE3_3	gRNA1196	Yes	15	49399	41500	0.0305542	5748	1399	6.10348	0.987398
Note
Derep_reads	Number of sequences after quality filter, dereplication
Raw_OTU_Number	Number of OTU clustered at 100% identities
Effective_OTU_Number	Number of OTUs whose average abundance across all samples is higher than 1
Shannon	Shannon index estimated using effective OTUs
Simpson	Simpson's index estimated using effective OTUs

## Sheet: Table S6. Dif_OTU_Root
Table S6. Differential OTUs in root samples (Cas-16S-seq vs regular 16S-seq)
Plant_sample	gRNA	OTU_ID	log2FoldChange	lfcSE	pvalue	padj	Kingdom	Phylum	Class	Order	Family	Genus	Sequence
Root_1	gRNA1048	OTU_14	0.473869	0.168705	0.00497161	0.07726	Bacteria	Proteobacteria	Gammaproteobacteria	Betaproteobacteriales	Burkholderiaceae	Pelomonas	GTAGTCCACGCCCTAAACGATGTCAACTGGTTGTTGGGAGGGTTTCTTCTCAGTAACGTAGCTAACGCGTGAAGTTGACCGCCTGGGGAGTACGGCCGCAAGGTTGAAACTCAAAGGAATTGACGGGGACCCGCACAAGCGGTGGATGATGTGGTTTAATTCGATGCAACGCGAAAAACCTTACCTACCCTTGACATGTCTGGAATCCTGAAGAGATTTGGGAGTGCTCGAAAGAGAGCCAGAACACAGGTGCTGCATGGCCGTCGTCAGCTCGTGTCGTGAGATGTTGGGTTAAGTCCCGCAACGAGCGCAACCCTTGTCATTAGTTGCTACGAAAGGGCACTCTAATG
Root_1	gRNA1048	OTU_15	0.611075	0.129633	2.4302e-06	0.000386401	Bacteria	Bacteroidetes	Bacteroidia	Bacteroidales	Paludibacteraceae	NA	GTAGTCCACGCCGTAAACGATGATAACTGGTTGTTGGCGATATATTGTCAGCGACTGAGCGAAAGCATTAAGTTATCCACCTGGGGAGTACGTCGGCAACGATGAAACTCAAAGGAATTGACGGGGGCCCGCACAAGCGGAGGAACATGTGGTTTAATTCGATGATACGCGAGGAACCTTACCTGGGCTCGAACGCAATGCGCTGATTCTTGAAAGAGGATCTTCCGCAAGGACGCGTTGCGAGGTGCTGCATGGTTGTCGTCAGCTCGTGCCGTGAGGTGTCGGATTAAGTTCCATAACGAGCGCAACCCTTATCTTTAGTTGCCAGCGGGTCAAGCCGGGGACTCTAGAG
Root_1	gRNA1048	OTU_16	0.443718	0.130309	0.000661334	0.0175254	Bacteria	Proteobacteria	Gammaproteobacteria	Betaproteobacteriales	Burkholderiaceae	Ideonella	GTAGTCCACGCCCTAAACGATGTCAACTGGTTGTTGGGAAGGTTCCTTCTCAGTAACGTAGCTAACGCGTGAAGTTGACCGCCTGGGGAGTACGGCCGCAAGGTTGAAACTCAAAGGAATTGACGGGGACCCGCACAAGCGGTGGATGATGTGGTTTAATTCGATGCAACGCGAAAAACCTTACCTACCCTTGACATGCCTGGAATCCTGCAGAGATGTGGGAGTGCTCGAAAGAGAACCAGGACACAGGTGCTGCATGGCCGTCGTCAGCTCGTGTCGTGAGATGTTGGGTTAAGTCCCGCAACGAGCGCAACCCTTGTCATTAGTTGCTACGAAAGGGCACTCTAATG
Root_1	gRNA1048	OTU_19	0.509565	0.148155	0.000582968	0.0175254	Bacteria	Proteobacteria	Alphaproteobacteria	Rhizobiales	Rhizobiaceae	Allorhizobium-Neorhizobium-Pararhizobium-Rhizobium	GTAGTCCACGCCGTAAACGATGAATGTTAGCCGTCGGGCAGTTTACTGTTCGGTGGCGCCGCTAACGCATTAAACATTCCGCCTGGGGAGTACGGTCGCAAGATTAAAACTCAAAGGAATTGACGGGGGCCCGCACAAGCGGTGGAGCATGTGGTTTAATTCGAAGCAACGCGCAGAACCTTACCAGCCCTTGACATCCTACGACCGCTGCAGAGATGCAGTTTCCACTTCGGTGGCGTAGAGACAGGTGCTGCATGGCTGTCGTCAGCTCGTGTCGTGAGATGTTGGGTTAAGTCCCGCAACGAGCGCAACCCTCGCCCTTAGTTGCCAGCATTAGGTTGGGCACTCTAAGGG
Root_1	gRNA1048	OTU_22	0.586893	0.147684	7.06785e-05	0.00374596	Bacteria	Actinobacteria	Actinobacteria	Micromonosporales	Micromonosporaceae	NA	GTAGTCCACGCTGTAAACGTTGGGCGCTAGGTGTGGGGGACCTCTCCGGTTCTCTGTGCCGCAGCTAACGCATTAAGCGCCCCGCCTGGGGAGTACGGCCGCAAGGCTAAAACTCAAAGGAATTGACGGGGGCCCGCACAAGCGGCGGAGCATGCGGATTAATTCGATGCAACGCGAAGAACCTTACCTGGGTTTGACATGGGCGGAAATCCGGCAGAGATGTCGGGTCCTTCGGGGCCGTTCACAGGTGGTGCATGGCTGTCGTCAGCTCGTGTCGTGAGATGTTGGGTTAAGTCCCGCAACGAGCGCAACCCTCGTTCGATGTTGCCAGCGGGTTATGCCGGGGACTCATCGA
Root_1	gRNA1048	OTU_28	0.430058	0.15598	0.00583095	0.07726	Bacteria	Actinobacteria	Actinobacteria	Micromonosporales	Micromonosporaceae	NA	GTAGTCCACGCTGTAAACGTTGGGCGCTAGGTGTGGGGGGCCTCTCCGGTTCTCTGTGCCGCAGCTAACGCATTAAGCGCCCCGCCTGGGGAGTACGGCCGCAAGGCTAAAACTCAAAGGAATTGACGGGGGCCCGCACAAGCGGCGGAGCATGCGGATTAATTCGATGCAACGCGAAGAACCTTACCTGGGTTTGACATGGACGGAAATCCGGCAGAGATGTCGGGTCCTTCGGGGCCGTTCACAGGTGGTGCATGGCTGTCGTCAGCTCGTGTCGTGAGATGTTGGGTTAAGTCCCGCAACGAGCGCAACCCTCGTTCGATGTTGCCAGCGGGTTATGCCGGGGACTCATCGA
Root_1	gRNA1048	OTU_3	0.513888	0.123304	3.07763e-05	0.00244672	Bacteria	Actinobacteria	Actinobacteria	Micromonosporales	Micromonosporaceae	Dactylosporangium	GTAGTCCACGCTGTAAACGTTGGGCGCTAGGTGTGGGGGGCCTCTCCGGTTCTCTGTGCCGCAGCTAACGCATTAAGCGCCCCGCCTGGGGAGTACGGCCGCAAGGCTAAAACTCAAAGGAATTGACGGGGGCCCGCACAAGCGGCGGAGCATGCGGATTAATTCGATGCAACGCGAAGAACCTTACCTGGGTTTGACATGGGCGGAAATCCGGCAGAGATGTCGGGTCCTTCGGGGCCGTTCACAGGTGGTGCATGGCTGTCGTCAGCTCGTGTCGTGAGATGTTGGGTTAAGTCCCGCAACGAGCGCAACCCTCGTTCGATGTTGCCAGCGGGTTATGCCGGGGACTCATCGA
Root_1	gRNA1048	OTU_43	0.543517	0.166699	0.00111225	0.0252639	Bacteria	Bacteroidetes	Bacteroidia	Bacteroidales	Paludibacteraceae	NA	GTAGTCCACGCCGTAAACGATGATAACTGGTTGTTGGCGATATACAGTCAGCGACTGAGCGAAAGCATTAAGTTATCCACCTGGGGAGTACGTCGGCAACGATGAAACTCAAAGGAATTGACGGGGGCCCGCACAAGCGGAGGAACATGTGGTTTAATTCGATGATACGCGAGGAACCTTACCTGGGCTCGAACGCAACGTGCTTGTACTTGAAAGAGTACATTCCGCAAGGACGCGTTGCGAGGTGCTGCATGGTTGTCGTCAGCTCGTGCCGTGAGGTGTCGGATTAAGTTCCATAACGAGCGCAACCCTTATCTTTAGTTGCCAGCGGGTTAAGCCGGGGACTCTAGAG
Root_1	gRNA1048	OTU_54	0.788562	0.247183	0.00142178	0.0255188	Bacteria	Fibrobacteres	Fibrobacteria	Fibrobacterales	possible_family_01	NA	GTAGTCCTAGCCGTAAACGATGAACACTAGTTGCTGGAGGAGTCAATCTTTTCGGTGACGAAGCTAACGCATTAAGTGTTCCGCCTGGGAAGTACGCTCGCAAGAGTGAAACTCAAAGGAATTGACGGGGGCCCGCACAAGCGGTGGAGCATGTGCTTTAATTCGATGCAACGCGAAGAACCTTACCTAGGCTTGACATGGGGGTGAAATTCTGTAGAAATATAGAACCTTCCGCAAGGAACACCCTACACAGGTGCTGCATGGTTGTCGTCAGCTCGTGTCGTGAGATGTTAGGTTAAGTCCTGCAACGAGCGCAACCCTCGTCCTTAGTTGCTAACAGGTTACGCTGAGAACTCTAAGG
Root_1	gRNA1048	OTU_61	0.606773	0.219866	0.00578472	0.07726	Bacteria	Proteobacteria	Gammaproteobacteria	Betaproteobacteriales	Burkholderiaceae	NA	GTAGTCCACGCCCTAAACGATGTCAACTGGTTGTTGGGAGGGTTTCTTCTCAGTAACGTAGCTAACGCGTGAAGTTGACCGCCTGGGGAGTACGGCCGCAAGGTTGAAACTCAAAGGAATTGACGGGGACCCGCACAAGCGGTGGATGATGTGGTTTAATTCGATGCAACGCGAAAAACCTTACCTACCCTTGACATGCCAGGAATCCTGAAGAGATTTGGGAGTGCTCGAAAGAGAACCTGGACACAGGTGCTGCATGGCCGTCGTCAGCTCGTGTCGTGAGATGTTGGGTTAAGTCCCGCAACGAGCGCAACCCTTGTCATTAGTTGCTACGAAAGGGCACTCTAATG
Root_1	gRNA1048	OTU_73	0.680953	0.213759	0.00144446	0.0255188	Bacteria	Bacteroidetes	Bacteroidia	Bacteroidales	Paludibacteraceae	NA	GTAGTCCACGCCGTAAACGATGATAACTGGTTGTTGGCGATATATTGTCAGCGACTGAGCGAAAGCATTAAGTTATCCACCTGGGGAGTACGTCGGCAACGATGAAACTCAAAGGAATTGACGGGGGCCCGCACAAGCGGAGGAACATGTGGTTTAATTCGATGATACGCGAGGAACCTTACCTGGGCTCGAACGCAACGCGCTTGTTCTTGAAAGAGGACATTCCGCAAGGACGCGTTGCGAGGTGCTGCATGGTTGTCGTCAGCTCGTGCCGTGAGGTGTCGGATTAAGTTCCATAACGAGCGCAACCCTTATCTTTAGTTGCCAGCGGGTTAAGCCGGGGACTCTAGAG
Root_1	gRNA1048	OTU_9	0.425856	0.110657	0.000118871	0.00472511	Bacteria	Firmicutes	Bacilli	Bacillales	Family_XII	Exiguobacterium	GTAGTCCACGCCGTAAACGATGAGTGCTAGGTGTTGGGGGGTTTCCGCCCCTCAGTGCTGAAGCTAACGCATTAAGCACTCCGCCTGGGGAGTACGGCCGCAAGGCTGAAACTCAAAGGAATTGACGGGGACCCGCACAAGCGGTGGAGCATGTGGTTTAATTCGAAGCAACGCGAAGAACCTTACCAACTCTTGACATCCCATTGACCGCTTGAGAGATCAAGTTTTCCCTTCGGGGACAATGGTGACAGGTGGTGCATGGTTGTCGTCAGCTCGTGTCGTGAGATGTTGGGTTAAGTCCCGCAACGAGCGCAACCCCTATCCTTAGTTGCCAGCATTTAGTTGGGCACTCTAGGG
Root_1	gRNA1171	OTU_14	0.469072	0.160674	0.00350699	0.0510108	Bacteria	Proteobacteria	Gammaproteobacteria	Betaproteobacteriales	Burkholderiaceae	Pelomonas	GTAGTCCACGCCCTAAACGATGTCAACTGGTTGTTGGGAGGGTTTCTTCTCAGTAACGTAGCTAACGCGTGAAGTTGACCGCCTGGGGAGTACGGCCGCAAGGTTGAAACTCAAAGGAATTGACGGGGACCCGCACAAGCGGTGGATGATGTGGTTTAATTCGATGCAACGCGAAAAACCTTACCTACCCTTGACATGTCTGGAATCCTGAAGAGATTTGGGAGTGCTCGAAAGAGAGCCAGAACACAGGTGCTGCATGGCCGTCGTCAGCTCGTGTCGTGAGATGTTGGGTTAAGTCCCGCAACGAGCGCAACCCTTGTCATTAGTTGCTACGAAAGGGCACTCTAATG
Root_1	gRNA1171	OTU_15	0.655616	0.114132	9.22648e-09	7.38118e-07	Bacteria	Bacteroidetes	Bacteroidia	Bacteroidales	Paludibacteraceae	NA	GTAGTCCACGCCGTAAACGATGATAACTGGTTGTTGGCGATATATTGTCAGCGACTGAGCGAAAGCATTAAGTTATCCACCTGGGGAGTACGTCGGCAACGATGAAACTCAAAGGAATTGACGGGGGCCCGCACAAGCGGAGGAACATGTGGTTTAATTCGATGATACGCGAGGAACCTTACCTGGGCTCGAACGCAATGCGCTGATTCTTGAAAGAGGATCTTCCGCAAGGACGCGTTGCGAGGTGCTGCATGGTTGTCGTCAGCTCGTGCCGTGAGGTGTCGGATTAAGTTCCATAACGAGCGCAACCCTTATCTTTAGTTGCCAGCGGGTCAAGCCGGGGACTCTAGAG
Root_1	gRNA1171	OTU_16	0.445111	0.119479	0.000194982	0.00445673	Bacteria	Proteobacteria	Gammaproteobacteria	Betaproteobacteriales	Burkholderiaceae	Ideonella	GTAGTCCACGCCCTAAACGATGTCAACTGGTTGTTGGGAAGGTTCCTTCTCAGTAACGTAGCTAACGCGTGAAGTTGACCGCCTGGGGAGTACGGCCGCAAGGTTGAAACTCAAAGGAATTGACGGGGACCCGCACAAGCGGTGGATGATGTGGTTTAATTCGATGCAACGCGAAAAACCTTACCTACCCTTGACATGCCTGGAATCCTGCAGAGATGTGGGAGTGCTCGAAAGAGAACCAGGACACAGGTGCTGCATGGCCGTCGTCAGCTCGTGTCGTGAGATGTTGGGTTAAGTCCCGCAACGAGCGCAACCCTTGTCATTAGTTGCTACGAAAGGGCACTCTAATG
Root_1	gRNA1171	OTU_19	0.53702	0.143962	0.000191256	0.00445673	Bacteria	Proteobacteria	Alphaproteobacteria	Rhizobiales	Rhizobiaceae	Allorhizobium-Neorhizobium-Pararhizobium-Rhizobium	GTAGTCCACGCCGTAAACGATGAATGTTAGCCGTCGGGCAGTTTACTGTTCGGTGGCGCCGCTAACGCATTAAACATTCCGCCTGGGGAGTACGGTCGCAAGATTAAAACTCAAAGGAATTGACGGGGGCCCGCACAAGCGGTGGAGCATGTGGTTTAATTCGAAGCAACGCGCAGAACCTTACCAGCCCTTGACATCCTACGACCGCTGCAGAGATGCAGTTTCCACTTCGGTGGCGTAGAGACAGGTGCTGCATGGCTGTCGTCAGCTCGTGTCGTGAGATGTTGGGTTAAGTCCCGCAACGAGCGCAACCCTCGCCCTTAGTTGCCAGCATTAGGTTGGGCACTCTAAGGG
Root_1	gRNA1171	OTU_22	0.641838	0.13607	2.39372e-06	0.000127665	Bacteria	Actinobacteria	Actinobacteria	Micromonosporales	Micromonosporaceae	NA	GTAGTCCACGCTGTAAACGTTGGGCGCTAGGTGTGGGGGACCTCTCCGGTTCTCTGTGCCGCAGCTAACGCATTAAGCGCCCCGCCTGGGGAGTACGGCCGCAAGGCTAAAACTCAAAGGAATTGACGGGGGCCCGCACAAGCGGCGGAGCATGCGGATTAATTCGATGCAACGCGAAGAACCTTACCTGGGTTTGACATGGGCGGAAATCCGGCAGAGATGTCGGGTCCTTCGGGGCCGTTCACAGGTGGTGCATGGCTGTCGTCAGCTCGTGTCGTGAGATGTTGGGTTAAGTCCCGCAACGAGCGCAACCCTCGTTCGATGTTGCCAGCGGGTTATGCCGGGGACTCATCGA
Root_1	gRNA1171	OTU_28	0.556104	0.138422	5.88301e-05	0.0023532	Bacteria	Actinobacteria	Actinobacteria	Micromonosporales	Micromonosporaceae	NA	GTAGTCCACGCTGTAAACGTTGGGCGCTAGGTGTGGGGGGCCTCTCCGGTTCTCTGTGCCGCAGCTAACGCATTAAGCGCCCCGCCTGGGGAGTACGGCCGCAAGGCTAAAACTCAAAGGAATTGACGGGGGCCCGCACAAGCGGCGGAGCATGCGGATTAATTCGATGCAACGCGAAGAACCTTACCTGGGTTTGACATGGACGGAAATCCGGCAGAGATGTCGGGTCCTTCGGGGCCGTTCACAGGTGGTGCATGGCTGTCGTCAGCTCGTGTCGTGAGATGTTGGGTTAAGTCCCGCAACGAGCGCAACCCTCGTTCGATGTTGCCAGCGGGTTATGCCGGGGACTCATCGA
Root_1	gRNA1171	OTU_3	0.612329	0.106148	7.99297e-09	7.38118e-07	Bacteria	Actinobacteria	Actinobacteria	Micromonosporales	Micromonosporaceae	Dactylosporangium	GTAGTCCACGCTGTAAACGTTGGGCGCTAGGTGTGGGGGGCCTCTCCGGTTCTCTGTGCCGCAGCTAACGCATTAAGCGCCCCGCCTGGGGAGTACGGCCGCAAGGCTAAAACTCAAAGGAATTGACGGGGGCCCGCACAAGCGGCGGAGCATGCGGATTAATTCGATGCAACGCGAAGAACCTTACCTGGGTTTGACATGGGCGGAAATCCGGCAGAGATGTCGGGTCCTTCGGGGCCGTTCACAGGTGGTGCATGGCTGTCGTCAGCTCGTGTCGTGAGATGTTGGGTTAAGTCCCGCAACGAGCGCAACCCTCGTTCGATGTTGCCAGCGGGTTATGCCGGGGACTCATCGA
Root_1	gRNA1171	OTU_43	0.564112	0.157881	0.000352896	0.00705791	Bacteria	Bacteroidetes	Bacteroidia	Bacteroidales	Paludibacteraceae	NA	GTAGTCCACGCCGTAAACGATGATAACTGGTTGTTGGCGATATACAGTCAGCGACTGAGCGAAAGCATTAAGTTATCCACCTGGGGAGTACGTCGGCAACGATGAAACTCAAAGGAATTGACGGGGGCCCGCACAAGCGGAGGAACATGTGGTTTAATTCGATGATACGCGAGGAACCTTACCTGGGCTCGAACGCAACGTGCTTGTACTTGAAAGAGTACATTCCGCAAGGACGCGTTGCGAGGTGCTGCATGGTTGTCGTCAGCTCGTGCCGTGAGGTGTCGGATTAAGTTCCATAACGAGCGCAACCCTTATCTTTAGTTGCCAGCGGGTTAAGCCGGGGACTCTAGAG
Root_1	gRNA1171	OTU_54	0.84262	0.241416	0.000482431	0.00857654	Bacteria	Fibrobacteres	Fibrobacteria	Fibrobacterales	possible_family_01	NA	GTAGTCCTAGCCGTAAACGATGAACACTAGTTGCTGGAGGAGTCAATCTTTTCGGTGACGAAGCTAACGCATTAAGTGTTCCGCCTGGGAAGTACGCTCGCAAGAGTGAAACTCAAAGGAATTGACGGGGGCCCGCACAAGCGGTGGAGCATGTGCTTTAATTCGATGCAACGCGAAGAACCTTACCTAGGCTTGACATGGGGGTGAAATTCTGTAGAAATATAGAACCTTCCGCAAGGAACACCCTACACAGGTGCTGCATGGTTGTCGTCAGCTCGTGTCGTGAGATGTTAGGTTAAGTCCTGCAACGAGCGCAACCCTCGTCCTTAGTTGCTAACAGGTTACGCTGAGAACTCTAAGG
Root_1	gRNA1171	OTU_70	0.530116	0.204537	0.0095479	0.109119	Bacteria	Bacteroidetes	Bacteroidia	Flavobacteriales	Flavobacteriaceae	Flavobacterium	GTAGTCCACGCCGTAAACGATGGATACTAGCTGTTTGAGAGCAATCTTGAGTGGCTAAGCGAAAGTGATAAGTATCCCACCTGGGGAGTACGAACGCAAGTTTGAAACTCAAAGGAATTGACGGGGGCCCGCACAAGCGGTGGAGCATGTGGTTTAATTCGATGATACGCGAGGAACCTTACCAGGGCTTAAATGCAGTATGACGTACTTGGAAACAGGTATTTCTTCGGACATATTGCAAGGTGCTGCATGGTTGTCGTCAGCTCGTGCCGTGAGGTGTCAGGTTAAGTCCTATAACGAGCGCAACCCCTGTTGTTAGTTGCCAGCGAGTCAAGTCGGGAACTCTAACA
Root_1	gRNA1171	OTU_73	0.623945	0.201628	0.00197126	0.0315401	Bacteria	Bacteroidetes	Bacteroidia	Bacteroidales	Paludibacteraceae	NA	GTAGTCCACGCCGTAAACGATGATAACTGGTTGTTGGCGATATATTGTCAGCGACTGAGCGAAAGCATTAAGTTATCCACCTGGGGAGTACGTCGGCAACGATGAAACTCAAAGGAATTGACGGGGGCCCGCACAAGCGGAGGAACATGTGGTTTAATTCGATGATACGCGAGGAACCTTACCTGGGCTCGAACGCAACGCGCTTGTTCTTGAAAGAGGACATTCCGCAAGGACGCGTTGCGAGGTGCTGCATGGTTGTCGTCAGCTCGTGCCGTGAGGTGTCGGATTAAGTTCCATAACGAGCGCAACCCTTATCTTTAGTTGCCAGCGGGTTAAGCCGGGGACTCTAGAG
Root_1	gRNA1171	OTU_79	0.554606	0.207286	0.00746059	0.0918227	Bacteria	Proteobacteria	Gammaproteobacteria	Betaproteobacteriales	Burkholderiaceae	Ideonella	GTAGTCCACGCCCTAAACGATGTCAACTGGTTGTTGGGAAGGTTCCTTCTCAGTAACGTAGCTAACGCGTGAAGTTGACCGCCTGGGGAGTACGGCCGCAAGGTTGAAACTCAAAGGAATTGACGGGGACCCGCACAAGCGGTGGATGATGTGGTTTAATTCGATGCAACGCGAAAAACCTTACCTACCCTTGACATGCCTGGAATCCTGCAGAGATGTGGGAGTGCTCGAAAGAGAGCCAGGACACAGGTGCTGCATGGCCGTCGTCAGCTCGTGTCGTGAGATGTTGGGTTAAGTCCCGCAACGAGCGCAACCCTTGTCATTAGTTGCTACGAAAGGGCACTCTAATG
Root_1	gRNA1171	OTU_9	0.411918	0.104098	7.58929e-05	0.00242857	Bacteria	Firmicutes	Bacilli	Bacillales	Family_XII	Exiguobacterium	GTAGTCCACGCCGTAAACGATGAGTGCTAGGTGTTGGGGGGTTTCCGCCCCTCAGTGCTGAAGCTAACGCATTAAGCACTCCGCCTGGGGAGTACGGCCGCAAGGCTGAAACTCAAAGGAATTGACGGGGACCCGCACAAGCGGTGGAGCATGTGGTTTAATTCGAAGCAACGCGAAGAACCTTACCAACTCTTGACATCCCATTGACCGCTTGAGAGATCAAGTTTTCCCTTCGGGGACAATGGTGACAGGTGGTGCATGGTTGTCGTCAGCTCGTGTCGTGAGATGTTGGGTTAAGTCCCGCAACGAGCGCAACCCCTATCCTTAGTTGCCAGCATTTAGTTGGGCACTCTAGGG
Root_1	gRNA1171	OTU_93	0.664237	0.242236	0.00610468	0.0813957	Bacteria	Proteobacteria	Gammaproteobacteria	Betaproteobacteriales	Rhodocyclaceae	Propionivibrio	GTAGTCCACGCCCTAAACGATGTCAACTAGATGTTGGGAGGGTTAAACCTCTTAGTGTCGTAGCTAACGCGTGAAGTTGACCGCCTGGGGAGTACGGCCGCAAGGCTAAAACTCAAAGGAATTGACGGGGACCCGCACAAGCGGTGGATGATGTGGATTAATTCGATGCAACGCGAAAAACCTTACCTACCCTTGACATGTCAGGAATCCCGGAGAGATTTGGGAGTGCCCGAAAGGGAGCCTGAACACAGGTGCTGCATGGCTGTCGTCAGCTCGTGTCGTGAGATGTTGGGTTAAGTCCCGCAACGAGCGCAACCCTTGTCATTAATTGCCATCATTGAGTTGGGCACTTTAATG
Root_1	gRNA1196	OTU_15	0.611989	0.117358	1.84109e-07	0.00041217	Bacteria	Bacteroidetes	Bacteroidia	Bacteroidales	Paludibacteraceae	NA	GTAGTCCACGCCGTAAACGATGATAACTGGTTGTTGGCGATATATTGTCAGCGACTGAGCGAAAGCATTAAGTTATCCACCTGGGGAGTACGTCGGCAACGATGAAACTCAAAGGAATTGACGGGGGCCCGCACAAGCGGAGGAACATGTGGTTTAATTCGATGATACGCGAGGAACCTTACCTGGGCTCGAACGCAATGCGCTGATTCTTGAAAGAGGATCTTCCGCAAGGACGCGTTGCGAGGTGCTGCATGGTTGTCGTCAGCTCGTGCCGTGAGGTGTCGGATTAAGTTCCATAACGAGCGCAACCCTTATCTTTAGTTGCCAGCGGGTCAAGCCGGGGACTCTAGAG
Root_1	gRNA1196	OTU_16	0.39813	0.119378	0.000852882	0.450037	Bacteria	Proteobacteria	Gammaproteobacteria	Betaproteobacteriales	Burkholderiaceae	Ideonella	GTAGTCCACGCCCTAAACGATGTCAACTGGTTGTTGGGAAGGTTCCTTCTCAGTAACGTAGCTAACGCGTGAAGTTGACCGCCTGGGGAGTACGGCCGCAAGGTTGAAACTCAAAGGAATTGACGGGGACCCGCACAAGCGGTGGATGATGTGGTTTAATTCGATGCAACGCGAAAAACCTTACCTACCCTTGACATGCCTGGAATCCTGCAGAGATGTGGGAGTGCTCGAAAGAGAACCAGGACACAGGTGCTGCATGGCCGTCGTCAGCTCGTGTCGTGAGATGTTGGGTTAAGTCCCGCAACGAGCGCAACCCTTGTCATTAGTTGCTACGAAAGGGCACTCTAATG
Root_1	gRNA1196	OTU_22	0.503485	0.132691	0.000147988	0.120043	Bacteria	Actinobacteria	Actinobacteria	Micromonosporales	Micromonosporaceae	NA	GTAGTCCACGCTGTAAACGTTGGGCGCTAGGTGTGGGGGACCTCTCCGGTTCTCTGTGCCGCAGCTAACGCATTAAGCGCCCCGCCTGGGGAGTACGGCCGCAAGGCTAAAACTCAAAGGAATTGACGGGGGCCCGCACAAGCGGCGGAGCATGCGGATTAATTCGATGCAACGCGAAGAACCTTACCTGGGTTTGACATGGGCGGAAATCCGGCAGAGATGTCGGGTCCTTCGGGGCCGTTCACAGGTGGTGCATGGCTGTCGTCAGCTCGTGTCGTGAGATGTTGGGTTAAGTCCCGCAACGAGCGCAACCCTCGTTCGATGTTGCCAGCGGGTTATGCCGGGGACTCATCGA
Root_1	gRNA1196	OTU_28	0.39901	0.15018	0.00788684	0.99553	Bacteria	Actinobacteria	Actinobacteria	Micromonosporales	Micromonosporaceae	NA	GTAGTCCACGCTGTAAACGTTGGGCGCTAGGTGTGGGGGGCCTCTCCGGTTCTCTGTGCCGCAGCTAACGCATTAAGCGCCCCGCCTGGGGAGTACGGCCGCAAGGCTAAAACTCAAAGGAATTGACGGGGGCCCGCACAAGCGGCGGAGCATGCGGATTAATTCGATGCAACGCGAAGAACCTTACCTGGGTTTGACATGGACGGAAATCCGGCAGAGATGTCGGGTCCTTCGGGGCCGTTCACAGGTGGTGCATGGCTGTCGTCAGCTCGTGTCGTGAGATGTTGGGTTAAGTCCCGCAACGAGCGCAACCCTCGTTCGATGTTGCCAGCGGGTTATGCCGGGGACTCATCGA
Root_1	gRNA1196	OTU_3	0.442669	0.0859538	2.60373e-07	0.00041217	Bacteria	Actinobacteria	Actinobacteria	Micromonosporales	Micromonosporaceae	Dactylosporangium	GTAGTCCACGCTGTAAACGTTGGGCGCTAGGTGTGGGGGGCCTCTCCGGTTCTCTGTGCCGCAGCTAACGCATTAAGCGCCCCGCCTGGGGAGTACGGCCGCAAGGCTAAAACTCAAAGGAATTGACGGGGGCCCGCACAAGCGGCGGAGCATGCGGATTAATTCGATGCAACGCGAAGAACCTTACCTGGGTTTGACATGGGCGGAAATCCGGCAGAGATGTCGGGTCCTTCGGGGCCGTTCACAGGTGGTGCATGGCTGTCGTCAGCTCGTGTCGTGAGATGTTGGGTTAAGTCCCGCAACGAGCGCAACCCTCGTTCGATGTTGCCAGCGGGTTATGCCGGGGACTCATCGA
Root_1	gRNA1196	OTU_43	0.597841	0.163457	0.000254699	0.161275	Bacteria	Bacteroidetes	Bacteroidia	Bacteroidales	Paludibacteraceae	NA	GTAGTCCACGCCGTAAACGATGATAACTGGTTGTTGGCGATATACAGTCAGCGACTGAGCGAAAGCATTAAGTTATCCACCTGGGGAGTACGTCGGCAACGATGAAACTCAAAGGAATTGACGGGGGCCCGCACAAGCGGAGGAACATGTGGTTTAATTCGATGATACGCGAGGAACCTTACCTGGGCTCGAACGCAACGTGCTTGTACTTGAAAGAGTACATTCCGCAAGGACGCGTTGCGAGGTGCTGCATGGTTGTCGTCAGCTCGTGCCGTGAGGTGTCGGATTAAGTTCCATAACGAGCGCAACCCTTATCTTTAGTTGCCAGCGGGTTAAGCCGGGGACTCTAGAG
Root_1	gRNA1196	OTU_73	0.622241	0.215179	0.00383119	0.99553	Bacteria	Bacteroidetes	Bacteroidia	Bacteroidales	Paludibacteraceae	NA	GTAGTCCACGCCGTAAACGATGATAACTGGTTGTTGGCGATATATTGTCAGCGACTGAGCGAAAGCATTAAGTTATCCACCTGGGGAGTACGTCGGCAACGATGAAACTCAAAGGAATTGACGGGGGCCCGCACAAGCGGAGGAACATGTGGTTTAATTCGATGATACGCGAGGAACCTTACCTGGGCTCGAACGCAACGCGCTTGTTCTTGAAAGAGGACATTCCGCAAGGACGCGTTGCGAGGTGCTGCATGGTTGTCGTCAGCTCGTGCCGTGAGGTGTCGGATTAAGTTCCATAACGAGCGCAACCCTTATCTTTAGTTGCCAGCGGGTTAAGCCGGGGACTCTAGAG
Root_1	gRNA1196	OTU_9	0.371837	0.0981533	0.000151665	0.120043	Bacteria	Firmicutes	Bacilli	Bacillales	Family_XII	Exiguobacterium	GTAGTCCACGCCGTAAACGATGAGTGCTAGGTGTTGGGGGGTTTCCGCCCCTCAGTGCTGAAGCTAACGCATTAAGCACTCCGCCTGGGGAGTACGGCCGCAAGGCTGAAACTCAAAGGAATTGACGGGGACCCGCACAAGCGGTGGAGCATGTGGTTTAATTCGAAGCAACGCGAAGAACCTTACCAACTCTTGACATCCCATTGACCGCTTGAGAGATCAAGTTTTCCCTTCGGGGACAATGGTGACAGGTGGTGCATGGTTGTCGTCAGCTCGTGTCGTGAGATGTTGGGTTAAGTCCCGCAACGAGCGCAACCCCTATCCTTAGTTGCCAGCATTTAGTTGGGCACTCTAGGG
Root_2	gRNA1048	OTU_10	0.487701	0.112419	1.43621e-05	0.0247243	Bacteria	Bacteroidetes	Bacteroidia	Flavobacteriales	Flavobacteriaceae	Flavobacterium	GTAGTCCACGCCGTAAACGATGGATACTAGCTGTTCGGAGCAATCTGAGTGGCTAAGCGAAAGTGATAAGTATCCCACCTGGGGAGTACGCACGCAAGTGTGAAACTCAAAGGAATTGACGGGGGCCCGCACAAGCGGTGGAGCATGTGGTTTAATTCGATGATACGCGAGGAACCTTACCAGGGCTTAAATGTAGATTGACAGGACTGGAAACAGTTTTTTCTTCGGACAATTTACAAGGTGCTGCATGGTTGTCGTCAGCTCGTGCCGTGAGGTGTCAGGTTAAGTCCTATAACGAGCGCAACCCCTGTCGTTAGTTGCCAGCGAGTCATGTCGGGAACTCTAACG
Root_2	gRNA1048	OTU_11	0.37719	0.108027	0.000480058	0.330568	Bacteria	Proteobacteria	Gammaproteobacteria	Betaproteobacteriales	Burkholderiaceae	Noviherbaspirillum	GTAGTCCACGCCCTAAACGATGTCAACTAGTTGTCGGGGATTAATTTCCTTGGTAACGCAGCTAACGCGTGAAGTTGACCGCCTGGGGAGTACGGTCGCAAGATTAAAACTCAAAGGAATTGACGGGGACCCGCACAAGCGGTGGATGATGTGGATTAATTCGATGCAACGCGAAAAACCTTACCTACCCTTGACATGGTCGGAATCCTGGAGAGATCTGGGAGTGCTCGAAAGAGAACCGGCGCACAGGTGCTGCATGGCTGTCGTCAGCTCGTGTCGTGAGATGTTGGGTTAAGTCCCGCAACGAGCGCAACCCTTGTCATTAGTTGCTACGAAAGGGCACTCTAATG
Root_2	gRNA1048	OTU_12	0.464386	0.170998	0.00661274	0.991698	Bacteria	Proteobacteria	Gammaproteobacteria	Betaproteobacteriales	Burkholderiaceae	Acidovorax	GTAGTCCACGCCCTAAACGATGTCAACTGGTTGTTGGGTCTTCACTGACTCAGTAACGAAGCTAACGCGTGAAGTTGACCGCCTGGGGAGTACGGCCGCAAGGTTGAAACTCAAAGGAATTGACGGGGACCCGCACAAGCGGTGGATGATGTGGTTTAATTCGATGCAACGCGAAAAACCTTACCCACCTTTGACATGTACGGAATCCTTTAGAGATAGAGGAGTGCTCGAAAGAGAGCCGTAACACAGGTGCTGCATGGCTGTCGTCAGCTCGTGTCGTGAGATGTTGGGTTAAGTCCCGCAACGAGCGCAACCCTTGCCATTAGTTGCTACGAAAGGGCACTCTAATG
Root_2	gRNA1048	OTU_13	0.393318	0.112342	0.000463388	0.330568	Bacteria	Proteobacteria	Gammaproteobacteria	Betaproteobacteriales	Burkholderiaceae	Pseudorhodoferax	GTAGTCCACGCCCTAAACGATGTCAACTGGTTGTTGGGTCTTCACTGACTCAGTAACGAAGCTAACGCGTGAAGTTGACCGCCTGGGGAGTACGGCCGCAAGGTTGAAACTCAAAGGAATTGACGGGGACCCGCACAAGCGGTGGATGATGTGGTTTAATTCGATGCAACGCGAAAAACCTTACCCACCTTTGACATGTATGGAATCCTTTAGAGATAGAGGAGTGCTCGAAAGAGAGCCATAACACAGGTGCTGCATGGCTGTCGTCAGCTCGTGTCGTGAGATGTTGGGTTAAGTCCCGCAACGAGCGCAACCCTTGCCATTAGTTGCTACGAAAGGGCACTCTAATG
Root_2	gRNA1048	OTU_2	0.532764	0.0959097	2.7785e-08	9.56637e-05	Bacteria	Bacteroidetes	Bacteroidia	Flavobacteriales	Weeksellaceae	Chryseobacterium	GTAGTCCACGCCGTAAACGATGCTAACTCGTTTTTGGGTTTTCGGATTCAGAGACTAAGCGAAAGTGATAAGTTAGCCACCTGGGGAGTACGTTCGCAAGAATGAAACTCAAAGGAATTGACGGGGGCCCGCACAAGCGGTGGATTATGTGGTTTAATTCGATGATACGCGAGGAACCTTACCAAGGCTTAAATGGGAATTGACAGGTTTAGAAATAGATCCTTCTTCGGACAATTTTCAAGGTGCTGCATGGTTGTCGTCAGCTCGTGCCGTGAGGTGTTAGGTTAAGTCCTGCAACGAGCGCAACCCCTGTCACTAGTTGCCATCATTCAGTTGGGGACTCTAGTG
Root_2	gRNA1048	OTU_5	0.426898	0.105304	5.03582e-05	0.0577944	Bacteria	Proteobacteria	Gammaproteobacteria	Betaproteobacteriales	Burkholderiaceae	NA	GTAGTCCACGCCCTAAACGATGTCAACTGGTTGTTGGGAATTTACTTTCTCAGTAACGAAGCTAACGCGTGAAGTTGACCGCCTGGGGAGTACGGCCGCAAGGTTGAAACTCAAAGGAATTGACGGGGACCCGCACAAGCGGTGGATGATGTGGTTTAATTCGATGCAACGCGAAAAACCTTACCCACCTTTGACATGGCAGGAAGTTTCCAGAGATGGATTCGTGCTCGAAAGAGAACCTGCACACAGGTGCTGCATGGCTGTCGTCAGCTCGTGTCGTGAGATGTTGGGTTAAGTCCCGCAACGAGCGCAACCCTTGCCATTAGTTGCTACGAAAGGGCACTCTAATG
Root_2	gRNA1171	OTU_10	0.346974	0.112354	0.00201353	0.995371	Bacteria	Bacteroidetes	Bacteroidia	Flavobacteriales	Flavobacteriaceae	Flavobacterium	GTAGTCCACGCCGTAAACGATGGATACTAGCTGTTCGGAGCAATCTGAGTGGCTAAGCGAAAGTGATAAGTATCCCACCTGGGGAGTACGCACGCAAGTGTGAAACTCAAAGGAATTGACGGGGGCCCGCACAAGCGGTGGAGCATGTGGTTTAATTCGATGATACGCGAGGAACCTTACCAGGGCTTAAATGTAGATTGACAGGACTGGAAACAGTTTTTTCTTCGGACAATTTACAAGGTGCTGCATGGTTGTCGTCAGCTCGTGCCGTGAGGTGTCAGGTTAAGTCCTATAACGAGCGCAACCCCTGTCGTTAGTTGCCAGCGAGTCATGTCGGGAACTCTAACG
Root_2	gRNA1171	OTU_12	0.498799	0.172642	0.00386202	0.995371	Bacteria	Proteobacteria	Gammaproteobacteria	Betaproteobacteriales	Burkholderiaceae	Acidovorax	GTAGTCCACGCCCTAAACGATGTCAACTGGTTGTTGGGTCTTCACTGACTCAGTAACGAAGCTAACGCGTGAAGTTGACCGCCTGGGGAGTACGGCCGCAAGGTTGAAACTCAAAGGAATTGACGGGGACCCGCACAAGCGGTGGATGATGTGGTTTAATTCGATGCAACGCGAAAAACCTTACCCACCTTTGACATGTACGGAATCCTTTAGAGATAGAGGAGTGCTCGAAAGAGAGCCGTAACACAGGTGCTGCATGGCTGTCGTCAGCTCGTGTCGTGAGATGTTGGGTTAAGTCCCGCAACGAGCGCAACCCTTGCCATTAGTTGCTACGAAAGGGCACTCTAATG
Root_2	gRNA1171	OTU_13	0.297461	0.105868	0.00495847	0.995371	Bacteria	Proteobacteria	Gammaproteobacteria	Betaproteobacteriales	Burkholderiaceae	Pseudorhodoferax	GTAGTCCACGCCCTAAACGATGTCAACTGGTTGTTGGGTCTTCACTGACTCAGTAACGAAGCTAACGCGTGAAGTTGACCGCCTGGGGAGTACGGCCGCAAGGTTGAAACTCAAAGGAATTGACGGGGACCCGCACAAGCGGTGGATGATGTGGTTTAATTCGATGCAACGCGAAAAACCTTACCCACCTTTGACATGTATGGAATCCTTTAGAGATAGAGGAGTGCTCGAAAGAGAGCCATAACACAGGTGCTGCATGGCTGTCGTCAGCTCGTGTCGTGAGATGTTGGGTTAAGTCCCGCAACGAGCGCAACCCTTGCCATTAGTTGCTACGAAAGGGCACTCTAATG
Root_2	gRNA1171	OTU_2	0.483194	0.0873011	3.11585e-08	0.000107871	Bacteria	Bacteroidetes	Bacteroidia	Flavobacteriales	Weeksellaceae	Chryseobacterium	GTAGTCCACGCCGTAAACGATGCTAACTCGTTTTTGGGTTTTCGGATTCAGAGACTAAGCGAAAGTGATAAGTTAGCCACCTGGGGAGTACGTTCGCAAGAATGAAACTCAAAGGAATTGACGGGGGCCCGCACAAGCGGTGGATTATGTGGTTTAATTCGATGATACGCGAGGAACCTTACCAAGGCTTAAATGGGAATTGACAGGTTTAGAAATAGATCCTTCTTCGGACAATTTTCAAGGTGCTGCATGGTTGTCGTCAGCTCGTGCCGTGAGGTGTTAGGTTAAGTCCTGCAACGAGCGCAACCCCTGTCACTAGTTGCCATCATTCAGTTGGGGACTCTAGTG
Root_2	gRNA1171	OTU_25	0.388896	0.129269	0.00262607	0.995371	Bacteria	Bacteroidetes	Bacteroidia	Flavobacteriales	Flavobacteriaceae	NA	GTAGTCCACGCCGTAAACGATGGATACTAGCTGTTTGGTCGTAAGACTGAGTGGCTAAGCGAAAGTGATAAGTATCCCACCTGGGGAGTACGAACGCAAGTTTGAAACTCAAAGGAATTGACGGGGGCCCGCACAAGCGGTGGAGCATGTGGTTTAATTCGATGATACGCGAGGAACCTTACCAGGGCTTAAATGTAGTGGGACAGGCTTGGAAACAGGCCCTTCTTCGGACTCATTACAAGGTGCTGCATGGTTGTCGTCAGCTCGTGCCGTGAGGTGTCAGGTTAAGTCCTATAACGAGCGCAACCCCTGTTGTTAGTTGCCAGCGAGTAATGTCGGGAACTCTAACA
Root_2	gRNA1171	OTU_5	0.340713	0.10316	0.000957374	0.995371	Bacteria	Proteobacteria	Gammaproteobacteria	Betaproteobacteriales	Burkholderiaceae	NA	GTAGTCCACGCCCTAAACGATGTCAACTGGTTGTTGGGAATTTACTTTCTCAGTAACGAAGCTAACGCGTGAAGTTGACCGCCTGGGGAGTACGGCCGCAAGGTTGAAACTCAAAGGAATTGACGGGGACCCGCACAAGCGGTGGATGATGTGGTTTAATTCGATGCAACGCGAAAAACCTTACCCACCTTTGACATGGCAGGAAGTTTCCAGAGATGGATTCGTGCTCGAAAGAGAACCTGCACACAGGTGCTGCATGGCTGTCGTCAGCTCGTGTCGTGAGATGTTGGGTTAAGTCCCGCAACGAGCGCAACCCTTGCCATTAGTTGCTACGAAAGGGCACTCTAATG
Root_2	gRNA1171	OTU_6	0.319889	0.117441	0.0064531	0.995371	Bacteria	Proteobacteria	Alphaproteobacteria	Caulobacterales	Caulobacteraceae	Asticcacaulis	GTAGTCCACGCCGTAAACGATGATTGCTAGTTGTCGGGCAGTATACTGTTCGGTGACGCAGCTAACGCAATAAGCAATCCGCCTGGGGAGTACGGTCGCAAGATTAAAACTCAAAGGAATTGACGGGGGCCCGCACAAGCGGTGGAGCATGTGGTTTAATTCGAAGCAACGCGCAGAACCTTACCACCTTTTGACATGCCCGGCTAACCAGAGAGATTTGGTGTTCCCTTCGGGGACCGGGACACAGGTGCTGCATGGCTGTCGTCAGCTCGTGTCGTGAGATGTTGGGTTAAGTCCCGCAACGAGCGCAACCCTCGCTGTTAGTTGCCATCATTTAGTTGGGAACTCTAACA
Root_2	gRNA1171	OTU_7	0.264437	0.0997957	0.00805425	0.995371	Bacteria	Proteobacteria	Gammaproteobacteria	Pseudomonadales	Pseudomonadaceae	Pseudomonas	GTAGTCCACGCCGTAAACGATGTCAACTAGCCGTTGGAATCCTTGAGATTTTAGTGGCGCAGCTAACGCATTAAGTTGACCGCCTGGGGAGTACGGCCGCAAGGTTAAAACTCAAATGAATTGACGGGGGCCCGCACAAGCGGTGGAGCATGTGGTTTAATTCGAAGCAACGCGAAGAACCTTACCTGGCCTTGACATGCTGAGAACTTTCCAGAGATGGATTGGTGCCTTCGGGAACTCAGACACAGGTGCTGCATGGCTGTCGTCAGCTCGTGTCGTGAGATGTTGGGTTAAGTCCCGTAACGAGCGCAACCCTTGTCCTTAGTTACCAGCACGTTATGGTGGGCACTCTAAGG
Root_2	gRNA1196	OTU_10	0.608094	0.1881	0.00122577	0.985497	Bacteria	Bacteroidetes	Bacteroidia	Flavobacteriales	Flavobacteriaceae	Flavobacterium	GTAGTCCACGCCGTAAACGATGGATACTAGCTGTTCGGAGCAATCTGAGTGGCTAAGCGAAAGTGATAAGTATCCCACCTGGGGAGTACGCACGCAAGTGTGAAACTCAAAGGAATTGACGGGGGCCCGCACAAGCGGTGGAGCATGTGGTTTAATTCGATGATACGCGAGGAACCTTACCAGGGCTTAAATGTAGATTGACAGGACTGGAAACAGTTTTTTCTTCGGACAATTTACAAGGTGCTGCATGGTTGTCGTCAGCTCGTGCCGTGAGGTGTCAGGTTAAGTCCTATAACGAGCGCAACCCCTGTCGTTAGTTGCCAGCGAGTCATGTCGGGAACTCTAACG
Root_2	gRNA1196	OTU_11	0.496059	0.178584	0.00547384	0.985497	Bacteria	Proteobacteria	Gammaproteobacteria	Betaproteobacteriales	Burkholderiaceae	Noviherbaspirillum	GTAGTCCACGCCCTAAACGATGTCAACTAGTTGTCGGGGATTAATTTCCTTGGTAACGCAGCTAACGCGTGAAGTTGACCGCCTGGGGAGTACGGTCGCAAGATTAAAACTCAAAGGAATTGACGGGGACCCGCACAAGCGGTGGATGATGTGGATTAATTCGATGCAACGCGAAAAACCTTACCTACCCTTGACATGGTCGGAATCCTGGAGAGATCTGGGAGTGCTCGAAAGAGAACCGGCGCACAGGTGCTGCATGGCTGTCGTCAGCTCGTGTCGTGAGATGTTGGGTTAAGTCCCGCAACGAGCGCAACCCTTGTCATTAGTTGCTACGAAAGGGCACTCTAATG
Root_2	gRNA1196	OTU_13	0.49256	0.181339	0.00660284	0.985497	Bacteria	Proteobacteria	Gammaproteobacteria	Betaproteobacteriales	Burkholderiaceae	Pseudorhodoferax	GTAGTCCACGCCCTAAACGATGTCAACTGGTTGTTGGGTCTTCACTGACTCAGTAACGAAGCTAACGCGTGAAGTTGACCGCCTGGGGAGTACGGCCGCAAGGTTGAAACTCAAAGGAATTGACGGGGACCCGCACAAGCGGTGGATGATGTGGTTTAATTCGATGCAACGCGAAAAACCTTACCCACCTTTGACATGTATGGAATCCTTTAGAGATAGAGGAGTGCTCGAAAGAGAGCCATAACACAGGTGCTGCATGGCTGTCGTCAGCTCGTGTCGTGAGATGTTGGGTTAAGTCCCGCAACGAGCGCAACCCTTGCCATTAGTTGCTACGAAAGGGCACTCTAATG
Root_2	gRNA1196	OTU_2	0.710039	0.175778	5.35852e-05	0.187548	Bacteria	Bacteroidetes	Bacteroidia	Flavobacteriales	Weeksellaceae	Chryseobacterium	GTAGTCCACGCCGTAAACGATGCTAACTCGTTTTTGGGTTTTCGGATTCAGAGACTAAGCGAAAGTGATAAGTTAGCCACCTGGGGAGTACGTTCGCAAGAATGAAACTCAAAGGAATTGACGGGGGCCCGCACAAGCGGTGGATTATGTGGTTTAATTCGATGATACGCGAGGAACCTTACCAAGGCTTAAATGGGAATTGACAGGTTTAGAAATAGATCCTTCTTCGGACAATTTTCAAGGTGCTGCATGGTTGTCGTCAGCTCGTGCCGTGAGGTGTTAGGTTAAGTCCTGCAACGAGCGCAACCCCTGTCACTAGTTGCCATCATTCAGTTGGGGACTCTAGTG
Root_2	gRNA1196	OTU_5	0.496808	0.180799	0.00599879	0.985497	Bacteria	Proteobacteria	Gammaproteobacteria	Betaproteobacteriales	Burkholderiaceae	NA	GTAGTCCACGCCCTAAACGATGTCAACTGGTTGTTGGGAATTTACTTTCTCAGTAACGAAGCTAACGCGTGAAGTTGACCGCCTGGGGAGTACGGCCGCAAGGTTGAAACTCAAAGGAATTGACGGGGACCCGCACAAGCGGTGGATGATGTGGTTTAATTCGATGCAACGCGAAAAACCTTACCCACCTTTGACATGGCAGGAAGTTTCCAGAGATGGATTCGTGCTCGAAAGAGAACCTGCACACAGGTGCTGCATGGCTGTCGTCAGCTCGTGTCGTGAGATGTTGGGTTAAGTCCCGCAACGAGCGCAACCCTTGCCATTAGTTGCTACGAAAGGGCACTCTAATG
Root_3	gRNA1048	OTU_10	0.598272	0.203207	0.0032384	0.996484	Bacteria	Bacteroidetes	Bacteroidia	Flavobacteriales	Flavobacteriaceae	Flavobacterium	GTAGTCCACGCCGTAAACGATGGATACTAGCTGTTCGGAGCAATCTGAGTGGCTAAGCGAAAGTGATAAGTATCCCACCTGGGGAGTACGCACGCAAGTGTGAAACTCAAAGGAATTGACGGGGGCCCGCACAAGCGGTGGAGCATGTGGTTTAATTCGATGATACGCGAGGAACCTTACCAGGGCTTAAATGTAGATTGACAGGACTGGAAACAGTTTTTTCTTCGGACAATTTACAAGGTGCTGCATGGTTGTCGTCAGCTCGTGCCGTGAGGTGTCAGGTTAAGTCCTATAACGAGCGCAACCCCTGTCGTTAGTTGCCAGCGAGTCATGTCGGGAACTCTAACG
Root_3	gRNA1048	OTU_12	0.439885	0.166261	0.00815092	0.996484	Bacteria	Proteobacteria	Gammaproteobacteria	Betaproteobacteriales	Burkholderiaceae	Acidovorax	GTAGTCCACGCCCTAAACGATGTCAACTGGTTGTTGGGTCTTCACTGACTCAGTAACGAAGCTAACGCGTGAAGTTGACCGCCTGGGGAGTACGGCCGCAAGGTTGAAACTCAAAGGAATTGACGGGGACCCGCACAAGCGGTGGATGATGTGGTTTAATTCGATGCAACGCGAAAAACCTTACCCACCTTTGACATGTACGGAATCCTTTAGAGATAGAGGAGTGCTCGAAAGAGAGCCGTAACACAGGTGCTGCATGGCTGTCGTCAGCTCGTGTCGTGAGATGTTGGGTTAAGTCCCGCAACGAGCGCAACCCTTGCCATTAGTTGCTACGAAAGGGCACTCTAATG
Root_3	gRNA1048	OTU_14	0.456898	0.176211	0.00951695	0.996484	Bacteria	Proteobacteria	Gammaproteobacteria	Betaproteobacteriales	Burkholderiaceae	Pelomonas	GTAGTCCACGCCCTAAACGATGTCAACTGGTTGTTGGGAGGGTTTCTTCTCAGTAACGTAGCTAACGCGTGAAGTTGACCGCCTGGGGAGTACGGCCGCAAGGTTGAAACTCAAAGGAATTGACGGGGACCCGCACAAGCGGTGGATGATGTGGTTTAATTCGATGCAACGCGAAAAACCTTACCTACCCTTGACATGTCTGGAATCCTGAAGAGATTTGGGAGTGCTCGAAAGAGAGCCAGAACACAGGTGCTGCATGGCCGTCGTCAGCTCGTGTCGTGAGATGTTGGGTTAAGTCCCGCAACGAGCGCAACCCTTGTCATTAGTTGCTACGAAAGGGCACTCTAATG
Root_3	gRNA1048	OTU_5	0.505548	0.157386	0.00131746	0.996484	Bacteria	Proteobacteria	Gammaproteobacteria	Betaproteobacteriales	Burkholderiaceae	NA	GTAGTCCACGCCCTAAACGATGTCAACTGGTTGTTGGGAATTTACTTTCTCAGTAACGAAGCTAACGCGTGAAGTTGACCGCCTGGGGAGTACGGCCGCAAGGTTGAAACTCAAAGGAATTGACGGGGACCCGCACAAGCGGTGGATGATGTGGTTTAATTCGATGCAACGCGAAAAACCTTACCCACCTTTGACATGGCAGGAAGTTTCCAGAGATGGATTCGTGCTCGAAAGAGAACCTGCACACAGGTGCTGCATGGCTGTCGTCAGCTCGTGTCGTGAGATGTTGGGTTAAGTCCCGCAACGAGCGCAACCCTTGCCATTAGTTGCTACGAAAGGGCACTCTAATG
Root_3	gRNA1048	OTU_50	0.651797	0.233848	0.00531546	0.996484	Bacteria	Bacteroidetes	Bacteroidia	Bacteroidales	Paludibacteraceae	NA	GTAGTCCACGCCGTAAACGATGATAACTGGTTGTTGGCGATATACAGTCAGCGACTGAGCGAAAGCATTAAGTTATCCACCTGGGGAGTACGTCGGCAACGATGAAACTCAAAGGAATTGACGGGGGCCCGCACAAGCGGAGGAACATGTGGTTTAATTCGATGATACGCGAGGAACCTTACCTGGGCTCGAACGCAACGTGCTTGTGCTTGAAAGAGTACATTCCGCAAGGACGCGTTGCGAGGTGCTGCATGGTTGTCGTCAGCTCGTGCCGTGAGGTGTCGGATTAAGTTCCATAACGAGCGCAACCCTTATCTTTAGTTGCCAGCGGGTAATGCCGGGGACTCTAGAG
Root_3	gRNA1048	OTU_81	1.14865	0.418691	0.00608017	0.996484	Bacteria	Proteobacteria	Gammaproteobacteria	Betaproteobacteriales	Burkholderiaceae	Acidovorax	GTAGTCCACGCCCTAAACGATGTCAACTGGTTGTTGGGTCTTCACTGACTCAGTAACGAAGCTAACGCGTGAAGTTGACCGCCTGGGGAGTACGGCCGCAAGGTTGAAACTCAAAGGAATTGACGGGGACCCGCACAAGCGGTGGATGATGTGGTTTAATTCGATGCAACGCGAAAAACCTTACCCACCTTTGACATGTACGGAATCCTTTAGAGATAGAGGAGTGCTCGAAAGAGAGCCGTAACACAGGTGCTGCATGGCTGTCGTCAGCTCGTGTCGTGAGATGTTGGGTTAAGTCCCGCAACGAGCGCAACCCTTGTCATTAGTTGCTACGAAAGGGCACTCTAATG
Root_3	gRNA1171	OTU_12	0.442607	0.134897	0.00103412	0.99399	Bacteria	Proteobacteria	Gammaproteobacteria	Betaproteobacteriales	Burkholderiaceae	Acidovorax	GTAGTCCACGCCCTAAACGATGTCAACTGGTTGTTGGGTCTTCACTGACTCAGTAACGAAGCTAACGCGTGAAGTTGACCGCCTGGGGAGTACGGCCGCAAGGTTGAAACTCAAAGGAATTGACGGGGACCCGCACAAGCGGTGGATGATGTGGTTTAATTCGATGCAACGCGAAAAACCTTACCCACCTTTGACATGTACGGAATCCTTTAGAGATAGAGGAGTGCTCGAAAGAGAGCCGTAACACAGGTGCTGCATGGCTGTCGTCAGCTCGTGTCGTGAGATGTTGGGTTAAGTCCCGCAACGAGCGCAACCCTTGCCATTAGTTGCTACGAAAGGGCACTCTAATG
Root_3	gRNA1171	OTU_14	0.462568	0.137307	0.000754826	0.99399	Bacteria	Proteobacteria	Gammaproteobacteria	Betaproteobacteriales	Burkholderiaceae	Pelomonas	GTAGTCCACGCCCTAAACGATGTCAACTGGTTGTTGGGAGGGTTTCTTCTCAGTAACGTAGCTAACGCGTGAAGTTGACCGCCTGGGGAGTACGGCCGCAAGGTTGAAACTCAAAGGAATTGACGGGGACCCGCACAAGCGGTGGATGATGTGGTTTAATTCGATGCAACGCGAAAAACCTTACCTACCCTTGACATGTCTGGAATCCTGAAGAGATTTGGGAGTGCTCGAAAGAGAGCCAGAACACAGGTGCTGCATGGCCGTCGTCAGCTCGTGTCGTGAGATGTTGGGTTAAGTCCCGCAACGAGCGCAACCCTTGTCATTAGTTGCTACGAAAGGGCACTCTAATG
Root_3	gRNA1171	OTU_157	0.911954	0.353904	0.00997079	0.99399	Bacteria	Bacteroidetes	Bacteroidia	Bacteroidales	Paludibacteraceae	NA	GTAGTCCACGCCGTAAACGATGATAACTGGTTGTTGGCGATACATTGTCAGCGACTGAGCGAAAGCATTAAGTTATCCACCTGGGGAGTACGTCGGCAACGATGAAACTCAAAGGAATTGACGGGGGCCCGCACAAGCGGAGGAACATGTGGTTTAATTCGATGATACGCGAGGAACCTTACCTGGGCTCGAACGCAACGTGCTTGTTCTTGAAAGAGGACATTCCGCAAGGACGCGTTGCGAGGTGCTGCATGGTTGTCGTCAGCTCGTGCCGTGAGGTGTCGGATTAAGTTCCATAACGAGCGCAACCCTTATCGTTAGTTGCCAGCGGGTAAAGCCGGGGACTCTAACG
Root_3	gRNA1171	OTU_20	0.493351	0.167077	0.00314865	0.99399	Bacteria	Fibrobacteres	Fibrobacteria	Fibrobacterales	Fibrobacteraceae	possible_genus_04	GTAGTCCATGCCATAAACGATGAATACTAGGTATTGGGCCCGTCAACGGTCCAGTGCCGCAGCTAACGCGTTAAGTATTCCGCCTGGGGAGTACGCTCGCAAGAGTGAAACTCAAAGGAATTGACGGGGGCCCGCACAAGCGGTGGAGCATGTGGTTTAATTCGACGCAACGCGAAGAACCTTACCAAGGCTTGACATGGGAAAGACCGGACGAGAGATCGTCCTTCTCCAGCAATGGAGCTTTCCACACAGGTGCTGCATGGCTGTCGTCAGCTCGTGTCGTGAGATGTTGGGTTAAGTCCCGCAACGAGCGCAACCCTCGTTTCTAGTTGCCATCATTCAGTTGGGCCCTCTAGAG
Root_3	gRNA1171	OTU_27	0.480747	0.165824	0.00374197	0.99399	Bacteria	Proteobacteria	Gammaproteobacteria	Betaproteobacteriales	Burkholderiaceae	Alicycliphilus	GTAGTCCACGCCCTAAACGATGTCAACTGGTTGTTGGGTCTTCACTGACTCAGTAACGAAGCTAACGCGTGAAGTTGACCGCCTGGGGAGTACGGCCGCAAGGTTGAAACTCAAAGGAATTGACGGGGACCCGCACAAGCGGTGGATGATGTGGTTTAATTCGATGCAACGCGAAAAACCTTACCCACCTTTGACATGTATGGAATCCTGAAGAGATTTGGGAGTGCTCGAAAGAGAGCCATAACACAGGTGCTGCATGGCTGTCGTCAGCTCGTGTCGTGAGATGTTGGGTTAAGTCCCGCAACGAGCGCAACCCTTGCCATTAGTTGCTACGAAAGGGCACTCTAATG
Root_3	gRNA1171	OTU_5	0.434437	0.120467	0.000310612	0.99399	Bacteria	Proteobacteria	Gammaproteobacteria	Betaproteobacteriales	Burkholderiaceae	NA	GTAGTCCACGCCCTAAACGATGTCAACTGGTTGTTGGGAATTTACTTTCTCAGTAACGAAGCTAACGCGTGAAGTTGACCGCCTGGGGAGTACGGCCGCAAGGTTGAAACTCAAAGGAATTGACGGGGACCCGCACAAGCGGTGGATGATGTGGTTTAATTCGATGCAACGCGAAAAACCTTACCCACCTTTGACATGGCAGGAAGTTTCCAGAGATGGATTCGTGCTCGAAAGAGAACCTGCACACAGGTGCTGCATGGCTGTCGTCAGCTCGTGTCGTGAGATGTTGGGTTAAGTCCCGCAACGAGCGCAACCCTTGCCATTAGTTGCTACGAAAGGGCACTCTAATG
Root_3	gRNA1171	OTU_50	0.690072	0.215712	0.00137887	0.99399	Bacteria	Bacteroidetes	Bacteroidia	Bacteroidales	Paludibacteraceae	NA	GTAGTCCACGCCGTAAACGATGATAACTGGTTGTTGGCGATATACAGTCAGCGACTGAGCGAAAGCATTAAGTTATCCACCTGGGGAGTACGTCGGCAACGATGAAACTCAAAGGAATTGACGGGGGCCCGCACAAGCGGAGGAACATGTGGTTTAATTCGATGATACGCGAGGAACCTTACCTGGGCTCGAACGCAACGTGCTTGTGCTTGAAAGAGTACATTCCGCAAGGACGCGTTGCGAGGTGCTGCATGGTTGTCGTCAGCTCGTGCCGTGAGGTGTCGGATTAAGTTCCATAACGAGCGCAACCCTTATCTTTAGTTGCCAGCGGGTAATGCCGGGGACTCTAGAG
Root_3	gRNA1171	OTU_54	0.670763	0.233906	0.00413517	0.99399	Bacteria	Fibrobacteres	Fibrobacteria	Fibrobacterales	possible_family_01	NA	GTAGTCCTAGCCGTAAACGATGAACACTAGTTGCTGGAGGAGTCAATCTTTTCGGTGACGAAGCTAACGCATTAAGTGTTCCGCCTGGGAAGTACGCTCGCAAGAGTGAAACTCAAAGGAATTGACGGGGGCCCGCACAAGCGGTGGAGCATGTGCTTTAATTCGATGCAACGCGAAGAACCTTACCTAGGCTTGACATGGGGGTGAAATTCTGTAGAAATATAGAACCTTCCGCAAGGAACACCCTACACAGGTGCTGCATGGTTGTCGTCAGCTCGTGTCGTGAGATGTTAGGTTAAGTCCTGCAACGAGCGCAACCCTCGTCCTTAGTTGCTAACAGGTTACGCTGAGAACTCTAAGG
Root_3	gRNA1171	OTU_6	0.359573	0.131703	0.00632995	0.99399	Bacteria	Proteobacteria	Alphaproteobacteria	Caulobacterales	Caulobacteraceae	Asticcacaulis	GTAGTCCACGCCGTAAACGATGATTGCTAGTTGTCGGGCAGTATACTGTTCGGTGACGCAGCTAACGCAATAAGCAATCCGCCTGGGGAGTACGGTCGCAAGATTAAAACTCAAAGGAATTGACGGGGGCCCGCACAAGCGGTGGAGCATGTGGTTTAATTCGAAGCAACGCGCAGAACCTTACCACCTTTTGACATGCCCGGCTAACCAGAGAGATTTGGTGTTCCCTTCGGGGACCGGGACACAGGTGCTGCATGGCTGTCGTCAGCTCGTGTCGTGAGATGTTGGGTTAAGTCCCGCAACGAGCGCAACCCTCGCTGTTAGTTGCCATCATTTAGTTGGGAACTCTAACA
Root_3	gRNA1196	OTU_10	0.534899	0.205982	0.00940899	0.998809	Bacteria	Bacteroidetes	Bacteroidia	Flavobacteriales	Flavobacteriaceae	Flavobacterium	GTAGTCCACGCCGTAAACGATGGATACTAGCTGTTCGGAGCAATCTGAGTGGCTAAGCGAAAGTGATAAGTATCCCACCTGGGGAGTACGCACGCAAGTGTGAAACTCAAAGGAATTGACGGGGGCCCGCACAAGCGGTGGAGCATGTGGTTTAATTCGATGATACGCGAGGAACCTTACCAGGGCTTAAATGTAGATTGACAGGACTGGAAACAGTTTTTTCTTCGGACAATTTACAAGGTGCTGCATGGTTGTCGTCAGCTCGTGCCGTGAGGTGTCAGGTTAAGTCCTATAACGAGCGCAACCCCTGTCGTTAGTTGCCAGCGAGTCATGTCGGGAACTCTAACG
Root_3	gRNA1196	OTU_20	0.592954	0.206273	0.00404524	0.998809	Bacteria	Fibrobacteres	Fibrobacteria	Fibrobacterales	Fibrobacteraceae	possible_genus_04	GTAGTCCATGCCATAAACGATGAATACTAGGTATTGGGCCCGTCAACGGTCCAGTGCCGCAGCTAACGCGTTAAGTATTCCGCCTGGGGAGTACGCTCGCAAGAGTGAAACTCAAAGGAATTGACGGGGGCCCGCACAAGCGGTGGAGCATGTGGTTTAATTCGACGCAACGCGAAGAACCTTACCAAGGCTTGACATGGGAAAGACCGGACGAGAGATCGTCCTTCTCCAGCAATGGAGCTTTCCACACAGGTGCTGCATGGCTGTCGTCAGCTCGTGTCGTGAGATGTTGGGTTAAGTCCCGCAACGAGCGCAACCCTCGTTTCTAGTTGCCATCATTCAGTTGGGCCCTCTAGAG
Root_3	gRNA1196	OTU_5	0.438886	0.166315	0.00831811	0.998809	Bacteria	Proteobacteria	Gammaproteobacteria	Betaproteobacteriales	Burkholderiaceae	NA	GTAGTCCACGCCCTAAACGATGTCAACTGGTTGTTGGGAATTTACTTTCTCAGTAACGAAGCTAACGCGTGAAGTTGACCGCCTGGGGAGTACGGCCGCAAGGTTGAAACTCAAAGGAATTGACGGGGACCCGCACAAGCGGTGGATGATGTGGTTTAATTCGATGCAACGCGAAAAACCTTACCCACCTTTGACATGGCAGGAAGTTTCCAGAGATGGATTCGTGCTCGAAAGAGAACCTGCACACAGGTGCTGCATGGCTGTCGTCAGCTCGTGTCGTGAGATGTTGGGTTAAGTCCCGCAACGAGCGCAACCCTTGCCATTAGTTGCTACGAAAGGGCACTCTAATG
Root_3	gRNA1196	OTU_50	0.73489	0.230443	0.00142751	0.998809	Bacteria	Bacteroidetes	Bacteroidia	Bacteroidales	Paludibacteraceae	NA	GTAGTCCACGCCGTAAACGATGATAACTGGTTGTTGGCGATATACAGTCAGCGACTGAGCGAAAGCATTAAGTTATCCACCTGGGGAGTACGTCGGCAACGATGAAACTCAAAGGAATTGACGGGGGCCCGCACAAGCGGAGGAACATGTGGTTTAATTCGATGATACGCGAGGAACCTTACCTGGGCTCGAACGCAACGTGCTTGTGCTTGAAAGAGTACATTCCGCAAGGACGCGTTGCGAGGTGCTGCATGGTTGTCGTCAGCTCGTGCCGTGAGGTGTCGGATTAAGTTCCATAACGAGCGCAACCCTTATCTTTAGTTGCCAGCGGGTAATGCCGGGGACTCTAGAG
Root_3	gRNA1196	OTU_81	1.12749	0.39291	0.00411011	0.998809	Bacteria	Proteobacteria	Gammaproteobacteria	Betaproteobacteriales	Burkholderiaceae	Acidovorax	GTAGTCCACGCCCTAAACGATGTCAACTGGTTGTTGGGTCTTCACTGACTCAGTAACGAAGCTAACGCGTGAAGTTGACCGCCTGGGGAGTACGGCCGCAAGGTTGAAACTCAAAGGAATTGACGGGGACCCGCACAAGCGGTGGATGATGTGGTTTAATTCGATGCAACGCGAAAAACCTTACCCACCTTTGACATGTACGGAATCCTTTAGAGATAGAGGAGTGCTCGAAAGAGAGCCGTAACACAGGTGCTGCATGGCTGTCGTCAGCTCGTGTCGTGAGATGTTGGGTTAAGTCCCGCAACGAGCGCAACCCTTGTCATTAGTTGCTACGAAAGGGCACTCTAATG
