# Supplementary material for: Engineering CRISPR/Cas9 to mitigate abundant host contamination for 16S rRNA gene-based amplicon sequencing
Source: Microbiome. 2020 Jun 3;8:80. doi: 10.1186/s40168-020-00859-0 (PMC7268715; doi:10.1186/s40168-020-00859-0)
Supplement: Supplementary file 7 — Additional file 6: Table S9. Primers used for in vitro transcription of gRNA. Table S10. Primer oligos used for 16S rRNA gene amplification. [file 40168_2020_859_MOESM6_ESM.xlsx]

## Sheet: Table S9. Primers for gRNA
Table S9. Primers used for in vitro transcription of gRNA.
Primers for gRNA synthesis
gRNA_ID	Primer ID	Primer sequence (5'-3')
cp-gRNA147	Chlo147-F	TAGGAGTTGTTGTTCCCCTCCCAA
cp-gRNA147	Chlo147-R	AAACTTGGGAGGGGAACAACAACT
cp-gRNA189	Chlo189-F	TAGGTCCTTTTGCTCCTCAGCCTA
cp-gRNA189	Chlo189-R	AAACTAGGCTGAGGAGCAAAAGGA
cp-gRNA220	Chlo220-F	TAGGTCAGACGCGAGCCCCTCCTT
cp-gRNA220	Chlo220-R	AAACAAGGAGGGGCTCGCGTCTGA
cp-gRNA270	Chlo270-F	TAGGCCAGCTACTGATCATCGCCT
cp-gRNA270	Chlo270-R	AAACAGGCGATGATCAGTAGCTGG
cp-gRNA578	Chlo578-F	TAGGGGTTGAGCCCTGGGATTTGA
cp-gRNA578	Chlo578-R	AAACTCAAATCCCAGGGCTCAACC
mt-gRNA562	Mito562-F	TAGGTTGCCCCCCCCGTCTTACCG
mt-gRNA562	Mito562-R	AAACCGGTAAGACGGGGGGGGCAA
mt-gRNA678	Mito678-F	TAGGTCTGTCTCACTCAAGTGAAT
mt-gRNA678	Mito678-R	AAACATTCACTTGAGTGAGACAGA
mt-gRNA733	Mito733-F	TAGGGGCGTTCCTTCGTAGATCTA
mt-gRNA733	Mito733-R	AAACTAGATCTACGAAGGAACGCC
mt-gRNA754	Mito754-F	TAGGCAGAGAGCTGCCTTCGCTTT
mt-gRNA754	Mito754-R	AAACAAAGCGAAGGCAGCTCTCTG
mt-gRNA780	Mito780-F	TAGGTTCGCACCCCAGCGTCGGTA
mt-gRNA780	Mito780-R	AAACTACCGACGCTGGGGTGCGAA
mt-gRNA845	Mito845-F	TAGGGGGCGAACACTCATCGTTTA
mt-gRNA845	Mito845-R	AAACTAAACGATGAGTGTTCGCCC
mt-gRNA866	Mito866-F	TAGGCCCCTGATCCGCGTAGACCA
mt-gRNA866	Mito866-R	AAACTGGTCTACGCGGATCAGGGG
mt-gRNA1016	Mito1016-F	TAGGGTTGTTCATATGTCAAGGGC
mt-gRNA1016	Mito1016-R	AAACGCCCTTGACATATGAACAAC
mt-gRNA1043	Mito1043-F	TAGGAGTACCATCCCGTTAAGGAC
mt-gRNA1043	Mito1043-R	AAACGTCCTTAACGGGATGGTACT
mt-gRNA1048	Mito1048-F	TAGGAAGTCAGTACCATCCCGTTA
mt-gRNA1048	Mito1048-R	AAACTAACGGGATGGTACTGACTT
mt-gRNA1171	Mito1171-F	TAGGACGTACCACAATTTCTCCTT
mt-gRNA1171	Mito1171-R	AAACAAGGAGAAATTGTGGTACGT
mt-gRNA1196	Mito1196-F	TAGGAGAAATTGTGGTACGTAG
mt-gRNA1196	Mito1196-R	AAACCTACGTACCACAATTTCT
Primers for amplication of artificial mixed mock samples
	M13F	GGT AAC GCC AGG GTT TTC C
	M13R	CAG GAA ACA GCT ATG ACC

## Sheet: Table S10 16S-seq primers
Table S10. Primer oligos used for 16S rDNA amplification.
First PCR primer
V5-V7 Miseq 1st amplify primer
Primer Name	Sequence(5`>3`)
Rd1+799F	TCGTCGGCAGCGTCAGATGTGTATAAGAGACAGAACMGGATTAGATACCCKG
Rd2+1193R	GTCTCGTGGGCTCGGAGATGTGTATAAGAGACAGCGTCATCCMCACCTTCCTC
V4 Miseq 1st amplify primer
Primer Name	Sequence(5`>3`)
Rd1+515F	TCGTCGGCAGCGTCAGATGTGTATAAGAGACAGGTGCCAGCMGCCGCGGTAA
Rd2+806R	GTCTCGTGGGCTCGGAGATGTGTATAAGAGACAGGGACTACNNGGGTATCTAAT
Second PCR （799F-1193R）
Soil sample
Sample	sample	Cas9	gRNA	Template DNA	index	second step amplify	V5-V7 Miseq 2st amplify primer
sample_ID	sample_raw_data	(+/-)	gRNA_ID	DNA_ID	[i5]/[i7]	cycles	Forward primer(5`>3`)	Reverse primer(5`>3`)
soil#1	Bs1048-1	+	1048	BS_MH_17_1	[i5]GTAGAG[i7]GTCCGC	8	AATGATACGGCGACCACCGAGATCTACACGTAGAGTCGTCGGCAGCGTCAG	CAAGCAGAAGACGGCATACGAGATGTCCGCGTCTCGTGGGCTCGGAG
soil#2	Bs1048-2	+	1048	BS_MH_17_2	[i5]GTGAAA[i7]GTGGCC	8	AATGATACGGCGACCACCGAGATCTACACGTGAAATCGTCGGCAGCGTCAG	CAAGCAGAAGACGGCATACGAGATGTGGCCGTCTCGTGGGCTCGGAG
soil#3	Bs1048-3	+	1048	BS_MH_17_3	[i5]GTTTCG[i7]CGTACG	8	AATGATACGGCGACCACCGAGATCTACACGTTTCGTCGTCGGCAGCGTCAG	CAAGCAGAAGACGGCATACGAGATCGTACGGTCTCGTGGGCTCGGAG
soil#1	Bs1048-4	-	1048	BS_MH_17_1	[i5]ACTGAT[i7]ATGAGC	8	AATGATACGGCGACCACCGAGATCTACACACTGATTCGTCGGCAGCGTCAG	CAAGCAGAAGACGGCATACGAGATATGAGCGTCTCGTGGGCTCGGAG
soil#2	Bs1048-5	-	1048	BS_MH_17_2	[i5]ATTCCT[i7]CAAAAG	8	AATGATACGGCGACCACCGAGATCTACACATTCCTTCGTCGGCAGCGTCAG	CAAGCAGAAGACGGCATACGAGATCAAAAGGTCTCGTGGGCTCGGAG
soil#3	Bs1048-6	-	1048	BS_MH_17_3	[i5]CAACTA[i7]CACCGC	8	AATGATACGGCGACCACCGAGATCTACACCAACTATCGTCGGCAGCGTCAG	CAAGCAGAAGACGGCATACGAGATCACCGCGTCTCGTGGGCTCGGAG
soil#4	Bs1171-1	+	1171	BS_Zs_7_1	[i5]TTTCAC[i7]GTGGCC	8	AATGATACGGCGACCACCGAGATCTACACTTTCACTCGTCGGCAGCGTCAG	CAAGCAGAAGACGGCATACGAGATGTGGCCGTCTCGTGGGCTCGGAG
soil#5	Bs1171-2	+	1171	BS_Zs_7_2	[i5]CGAAAC[i7]CGTACG	8	AATGATACGGCGACCACCGAGATCTACACCGAAACTCGTCGGCAGCGTCAG	CAAGCAGAAGACGGCATACGAGATCGTACGGTCTCGTGGGCTCGGAG
soil#6	Bs1171-3	+	1171	BS_Zs_7_3	[i5]CCACTC[i7]GGTAGC	8	AATGATACGGCGACCACCGAGATCTACACCCACTCTCGTCGGCAGCGTCAG	CAAGCAGAAGACGGCATACGAGATGGTAGCGTCTCGTGGGCTCGGAG
soil#4	Bs1171-4	-	1171	BS_Zs_7_1	[i5]ATCAGT[i7]ATGAGC	8	AATGATACGGCGACCACCGAGATCTACACATCAGTTCGTCGGCAGCGTCAG	CAAGCAGAAGACGGCATACGAGATATGAGCGTCTCGTGGGCTCGGAG
soil#5	Bs1171-5	-	1171	BS_Zs_7_2	[i5]AGGAAT[i7]CAAAAG	8	AATGATACGGCGACCACCGAGATCTACACAGGAATTCGTCGGCAGCGTCAG	CAAGCAGAAGACGGCATACGAGATCAAAAGGTCTCGTGGGCTCGGAG
soil#6	Bs1171-6	-	1171	BS_Zs_7_3	[i5]TAGTTG[i7]CACCGG	8	AATGATACGGCGACCACCGAGATCTACACTAGTTGTCGTCGGCAGCGTCAG	CAAGCAGAAGACGGCATACGAGATCACCGGGTCTCGTGGGCTCGGAG
soil#7	Bs1196-1	+	1196	BS_Ki_6_1	[i5]GATCTG[i7]ACTTGA	8	AATGATACGGCGACCACCGAGATCTACACGATCTGTCGTCGGCAGCGTCAG	CAAGCAGAAGACGGCATACGAGATACTTGAGTCTCGTGGGCTCGGAG
soil#8	Bs1196-2	+	1196	BS_Ki_6_2	[i5]CTGATC[i7]TAGCTT	8	AATGATACGGCGACCACCGAGATCTACACCTGATCTCGTCGGCAGCGTCAG	CAAGCAGAAGACGGCATACGAGATTAGCTTGTCTCGTGGGCTCGGAG
soil#9	Bs1196-3	+	1196	BS_Ki_6_3	[i5]GTAGCC[i7]CTTGTA	8	AATGATACGGCGACCACCGAGATCTACACGTAGCCTCGTCGGCAGCGTCAG	CAAGCAGAAGACGGCATACGAGATCTTGTAGTCTCGTGGGCTCGGAG
soil#7	Bs1196-4	-	1196	BS_Ki_6_1	[i5]TTGACT[i7]AGTTCC	8	AATGATACGGCGACCACCGAGATCTACACTTGACTTCGTCGGCAGCGTCAG	CAAGCAGAAGACGGCATACGAGATAGTTCCGTCTCGTGGGCTCGGAG
soil#8	Bs1196-5	-	1196	BS_Ki_6_2	[i5]TGACAT[i7]CCGTCC	8	AATGATACGGCGACCACCGAGATCTACACTGACATTCGTCGGCAGCGTCAG	CAAGCAGAAGACGGCATACGAGATCCGTCCGTCTCGTGGGCTCGGAG
soil#9	Bs1196-6	-	1196	BS_Ki_6_3	[i5]CTCTAC[i7]GTCCGC	8	AATGATACGGCGACCACCGAGATCTACACCTCTACTCGTCGGCAGCGTCAG	CAAGCAGAAGACGGCATACGAGATGTCCGCGTCTCGTGGGCTCGGAG
Root sample
Sample	sample	Cas9	gRNA	Template DNA	index	second step amplify	V5-V7 Miseq 2st amplify primer
sample_ID	sample_raw_data	(+/-)	gRNA_ID	DNA_ID	[i5]/[i7]	cycles	Forward primer(5`>3`)	Reverse primer(5`>3`)
Root#1	OsRE1-1	+	1048	Root_N1_12_30	[i5]ACTGAT[i7]CAGGCG	8	AATGATACGGCGACCACCGAGATCTACACACTGATTCGTCGGCAGCGTCAG	CAAGCAGAAGACGGCATACGAGATCAGGCGGTCTCGTGGGCTCGGAG
Root#2	OsRE1-2	+	1048	Root_N1_1_4	[i5]ACTGAT[i7]CATGGC	8	AATGATACGGCGACCACCGAGATCTACACACTGATTCGTCGGCAGCGTCAG	CAAGCAGAAGACGGCATACGAGATCATGGCGTCTCGTGGGCTCGGAG
Root#3	OsRE1-3	+	1048	Root_N1_1_6	[i5]ACTGAT[i7]CATTTT	8	AATGATACGGCGACCACCGAGATCTACACACTGATTCGTCGGCAGCGTCAG	CAAGCAGAAGACGGCATACGAGATCATTTTGTCTCGTGGGCTCGGAG
Root#1	OsRE2-1	+	1171	Root_N1_12_30	[i5]ACTGAT[i7]CTCAGA	8	AATGATACGGCGACCACCGAGATCTACACACTGATTCGTCGGCAGCGTCAG	CAAGCAGAAGACGGCATACGAGATCTCAGAGTCTCGTGGGCTCGGAG
Root#2	OsRE2-2	+	1171	Root_N1_1_4	[i5]ACTGAT[i7]TAATCG	8	AATGATACGGCGACCACCGAGATCTACACACTGATTCGTCGGCAGCGTCAG	CAAGCAGAAGACGGCATACGAGATTAATCGGTCTCGTGGGCTCGGAG
Root#3	OsRE2-3	+	1171	Root_N1_1_6	[i5]ACTGAT[i7]TACAGC	8	AATGATACGGCGACCACCGAGATCTACACACTGATTCGTCGGCAGCGTCAG	CAAGCAGAAGACGGCATACGAGATTACAGCGTCTCGTGGGCTCGGAG
Root#1	OsRE3-1	+	1196	Root_N1_12_30	[i5]ACTGAT[i7]TCGGCA	8	AATGATACGGCGACCACCGAGATCTACACACTGATTCGTCGGCAGCGTCAG	CAAGCAGAAGACGGCATACGAGATTCGGCAGTCTCGTGGGCTCGGAG
Root#2	OsRE3-2	+	1196	Root_N1_1_4	[i5]ACTGAT[i7]GATCAG	8	AATGATACGGCGACCACCGAGATCTACACACTGATTCGTCGGCAGCGTCAG	CAAGCAGAAGACGGCATACGAGATGATCAGGTCTCGTGGGCTCGGAG
Root#3	OsRE3-3	+	1196	Root_N1_1_6	[i5]ACTGAT[i7]GGCTAC	8	AATGATACGGCGACCACCGAGATCTACACACTGATTCGTCGGCAGCGTCAG	CAAGCAGAAGACGGCATACGAGATGGCTACGTCTCGTGGGCTCGGAG
Root#4	OsRE3-4	-	-	Root_N1_12_30	[i5]ACTGAT[i7]AGTCAA	8	AATGATACGGCGACCACCGAGATCTACACACTGATTCGTCGGCAGCGTCAG	CAAGCAGAAGACGGCATACGAGATAGTCAAGTCTCGTGGGCTCGGAG
Root#5	OsRE3-5	-	-	Root_N1_1_4	[i5]ACTGAT[i7]AGTTCC	8	AATGATACGGCGACCACCGAGATCTACACACTGATTCGTCGGCAGCGTCAG	CAAGCAGAAGACGGCATACGAGATAGTTCCGTCTCGTGGGCTCGGAG
Root#6	OsRE3-6	-	-	Root_N1_1_6	[i5]ACTGAT[i7]GTAGAG	8	AATGATACGGCGACCACCGAGATCTACACACTGATTCGTCGGCAGCGTCAG	CAAGCAGAAGACGGCATACGAGATGTAGAGGTCTCGTGGGCTCGGAG
Root#1	2OsRE1-1	+	1048	Root_N1_12_30	[i5]ACTGAT[i7]CGATGT	15	AATGATACGGCGACCACCGAGATCTACACACTGATTCGTCGGCAGCGTCAG	CAAGCAGAAGACGGCATACGAGATCGATGTGTCTCGTGGGCTCGGAG
Root#2	2OsRE1-2	+	1048	Root_N1_1_4	[i5]ACTGAT[i7]TGACCA	15	AATGATACGGCGACCACCGAGATCTACACACTGATTCGTCGGCAGCGTCAG	CAAGCAGAAGACGGCATACGAGATTGACCAGTCTCGTGGGCTCGGAG
Root#3	2OsRE1-3	+	1048	Root_N1_1_6	[i5]ACTGAT[i7]GCCAAT	15	AATGATACGGCGACCACCGAGATCTACACACTGATTCGTCGGCAGCGTCAG	CAAGCAGAAGACGGCATACGAGATGCCAATGTCTCGTGGGCTCGGAG
Root#1	2OsRE2-1	+	1171	Root_N1_12_30	[i5]ACTGAT[i7]TAGCTT	15	AATGATACGGCGACCACCGAGATCTACACACTGATTCGTCGGCAGCGTCAG	CAAGCAGAAGACGGCATACGAGATTAGCTTGTCTCGTGGGCTCGGAG
Root#2	2OsRE2-2	+	1171	Root_N1_1_4	[i5]ACTGAT[i7]CTTGTA	15	AATGATACGGCGACCACCGAGATCTACACACTGATTCGTCGGCAGCGTCAG	CAAGCAGAAGACGGCATACGAGATCTTGTAGTCTCGTGGGCTCGGAG
Root#3	2OsRE2-3	+	1171	Root_N1_1_6	[i5]ACTGAT[i7]CCGTCC	15	AATGATACGGCGACCACCGAGATCTACACACTGATTCGTCGGCAGCGTCAG	CAAGCAGAAGACGGCATACGAGATCCGTCCGTCTCGTGGGCTCGGAG
Root#1	2OsRE3-1	+	1196	Root_N1_12_30	[i5]ACTGAT[i7]GTCCGC	15	AATGATACGGCGACCACCGAGATCTACACACTGATTCGTCGGCAGCGTCAG	CAAGCAGAAGACGGCATACGAGATGTCCGCGTCTCGTGGGCTCGGAG
Root#2	2OsRE3-2	+	1196	Root_N1_1_4	[i5]ACTGAT[i7]GTGGCC	15	AATGATACGGCGACCACCGAGATCTACACACTGATTCGTCGGCAGCGTCAG	CAAGCAGAAGACGGCATACGAGATGTGGCCGTCTCGTGGGCTCGGAG
Root#3	2OsRE3-3	+	1196	Root_N1_1_6	[i5]ACTGAT[i7]CGTACG	15	AATGATACGGCGACCACCGAGATCTACACACTGATTCGTCGGCAGCGTCAG	CAAGCAGAAGACGGCATACGAGATCGTACGGTCTCGTGGGCTCGGAG
Root#4	2OsRE3-4	-	-	Root_N1_12_30	[i5]ACTGAT[i7]ATGAGC	15	AATGATACGGCGACCACCGAGATCTACACACTGATTCGTCGGCAGCGTCAG	CAAGCAGAAGACGGCATACGAGATATGAGCGTCTCGTGGGCTCGGAG
Root#5	2OsRE3-5	-	-	Root_N1_1_4	[i5]ACTGAT[i7]GGTAGC	15	AATGATACGGCGACCACCGAGATCTACACACTGATTCGTCGGCAGCGTCAG	CAAGCAGAAGACGGCATACGAGATGGTAGCGTCTCGTGGGCTCGGAG
Root#6	2OsRE3-6	-	-	Root_N1_1_6	[i5]ACTGAT[i7]CACTCA	15	AATGATACGGCGACCACCGAGATCTACACACTGATTCGTCGGCAGCGTCAG	CAAGCAGAAGACGGCATACGAGATCACTCAGTCTCGTGGGCTCGGAG
Second PCR (515F-806R)
Sample	sample	Cas9	cp-gRNA	mt-gRNA	Template DNA	index	V5-V7 Miseq 2st amplify primer
sample_ID	sample_raw_data	(+/-)	gRNA_ID	gRNA_ID	DNA_ID	[i5]/[i7]	Forward primer(5`>3`)	Reverse primer(5`>3`)
V4Soil_1	V4BS1	+	gRNA578	gRNA780	BS_HU_1	[i5]ATCACG[i7]CAAAAG	AATGATACGGCGACCACCGAGATCTACACATCACGTCGTCGGCAGCGTCAG	CAAGCAGAAGACGGCATACGAGATCAAAAGGTCTCGTGGGCTCGGAG
V4Soil_2	V4BS2	+	gRNA578	gRNA780	BS_HU_2	[i5]ATCACG[i7]CACCGG	AATGATACGGCGACCACCGAGATCTACACATCACGTCGTCGGCAGCGTCAG	CAAGCAGAAGACGGCATACGAGATCACCGGGTCTCGTGGGCTCGGAG
V4Soil_3	V4BS3	+	gRNA578	gRNA780	BS_HU_3	[i5]GGCTAC[i7]GCCAAT	AATGATACGGCGACCACCGAGATCTACACGGCTACTCGTCGGCAGCGTCAG	CAAGCAGAAGACGGCATACGAGATGCCAATGTCTCGTGGGCTCGGAG
V4Soil_1	V4BS4	-	gRNA578	gRNA780	BS_HU_1	[i5]GGCTAC[i7]CGATGT	AATGATACGGCGACCACCGAGATCTACACGGCTACTCGTCGGCAGCGTCAG	CAAGCAGAAGACGGCATACGAGATCGATGTGTCTCGTGGGCTCGGAG
V4Soil_2	V4BS5	-	gRNA578	gRNA780	BS_HU_2	[i5]GGCTAC[i7]TGACCA	AATGATACGGCGACCACCGAGATCTACACGGCTACTCGTCGGCAGCGTCAG	CAAGCAGAAGACGGCATACGAGATTGACCAGTCTCGTGGGCTCGGAG
V4Soil_3	V4BS6	-	gRNA578	gRNA780	BS_HU_3	[i5]ATCACG[i7]CACTCA	AATGATACGGCGACCACCGAGATCTACACATCACGTCGTCGGCAGCGTCAG	CAAGCAGAAGACGGCATACGAGATCACTCAGTCTCGTGGGCTCGGAG
V4leaf_1	V4leaf1	+	gRNA578	gRNA780	Os.ki.leaf1	[i5]ATGTCA[i7]TGACCA	AATGATACGGCGACCACCGAGATCTACACATGTCATCGTCGGCAGCGTCAG	CAAGCAGAAGACGGCATACGAGATTGACCAGTCTCGTGGGCTCGGAG
V4leaf_2	V4leaf2	+	gRNA578	gRNA780	Os.ki.leaf2	[i5]ATGTCA[i7]ACTTGA	AATGATACGGCGACCACCGAGATCTACACATGTCATCGTCGGCAGCGTCAG	CAAGCAGAAGACGGCATACGAGATACTTGAGTCTCGTGGGCTCGGAG
V4leaf_3	V4leaf3	+	gRNA578	gRNA780	Os.ki.leaf3	[i5]ATGTCA[i7]CTTGTA	AATGATACGGCGACCACCGAGATCTACACATGTCATCGTCGGCAGCGTCAG	CAAGCAGAAGACGGCATACGAGATCTTGTAGTCTCGTGGGCTCGGAG
V4leaf_1	V4leaf4	-	No	No	Os.ki.leaf1	[i5]ATGTCA[i7]AGTTCC	AATGATACGGCGACCACCGAGATCTACACATGTCATCGTCGGCAGCGTCAG	CAAGCAGAAGACGGCATACGAGATAGTTCCGTCTCGTGGGCTCGGAG
V4leaf_2	V4leaf5	-	No	No	Os.ki.leaf2	[i5]ATGTCA[i7]GTGGCC	AATGATACGGCGACCACCGAGATCTACACATGTCATCGTCGGCAGCGTCAG	CAAGCAGAAGACGGCATACGAGATGTGGCCGTCTCGTGGGCTCGGAG
V4leaf_3	V4leaf6	-	No	No	Os.ki.leaf3	[i5]ATGTCA[i7]GGTAGC	AATGATACGGCGACCACCGAGATCTACACATGTCATCGTCGGCAGCGTCAG	CAAGCAGAAGACGGCATACGAGATGGTAGCGTCTCGTGGGCTCGGAG
Note
FORWARD PRIMER ELEMENTS
AATGATACGGCGACCACCGAGATCTACAC		P5 Flowcell binding region
TCGTCGGCAGCGTCAGATGTGTATAAGAGACAG		Read1 sequencing primer
AACMGGATTAGATACCCKG		799F 16s v5-v7 Primer
xxxxxx		[i5]index
REVERSE PRIMER ELEMENTS
CAAGCAGAAGACGGCATACGAGAT		P7 Flowcell binding region
GTCTCGTGGGCTCGGAGATGTGTATAAGAGACAGCG		Read2 sequencing primer
CGTCATCCMCACCTTCCTC		1193R 16s v5-v7 Primer
xxxxxx		[i7]index
